# Supplementary material for: Modulation of Apoptosis Controls Inhibitory Interneuron Number in the Cortex
Source: Cell Rep. 2018 Feb 13;22(7):1710–21. doi: 10.1016/j.celrep.2018.01.064 (PMC6230259; doi:10.1016/j.celrep.2018.01.064)
Supplement: Table S2. Summary Information for Genes with Significantly Upregulated and Downregulated Expression in Lhx6-Null Mutant Forebrains at P15 by mRNA Sequencing Analysis, Related to Figure 4 [file mmc2.xlsx]

## Sheet: Up-Regulated Genes
ENSEMBL_ID	Name	baseMean	log2(FC)	padj
ENSMUSG00000024256	Adcyap1	2970.79	3.1195	1.27859e-134
ENSMUSG00000020932	Gfap	14415.2	1.83826	2.90752e-74
ENSMUSG00000048482	Bdnf	2225.04	1.97772	2.81088e-71
ENSMUSG00000031250	Tnmd	294.098	3.47866	9.45513e-65
ENSMUSG00000059991	Nptx2	6588.13	2.06087	7.62565e-55
ENSMUSG00000033685	Ucp2	1654.96	1.24974	8.09876e-45
ENSMUSG00000030111	A2m	345.853	1.87123	1.6495e-44
ENSMUSG00000054204	Fam150b	267.967	2.85779	1.46179e-43
ENSMUSG00000029819	Npy	4696.29	1.57061	5.96299e-43
ENSMUSG00000037185	Krt80	242.539	2.63614	5.15832e-41
ENSMUSG00000028370	Pappa	138.756	2.43786	3.57138e-39
ENSMUSG00000029335	Bmp3	1172.65	1.26898	1.29284e-38
ENSMUSG00000032532	Cck	10081.6	0.84188	3.38583e-35
ENSMUSG00000055044	Pdlim1	451.294	1.71079	3.74379e-35
ENSMUSG00000049134	Nrap	161.737	2.50099	3.23889e-33
ENSMUSG00000045731	Pnoc	737.075	1.62538	1.99966e-32
ENSMUSG00000031530	Dusp4	768.985	1.63164	3.12891e-32
ENSMUSG00000063434	Sorcs3	1998.11	0.950072	7.07332e-31
ENSMUSG00000027230	Creb3l1	812.303	2.06456	2.48148e-30
ENSMUSG00000000214	Th	196.167	2.16377	4.62383e-29
ENSMUSG00000046167	Gldn	133.943	2.09655	5.1017e-27
ENSMUSG00000050711	Scg2	10174.6	1.54521	3.08972e-25
ENSMUSG00000028194	Ddah1	6448.94	0.907272	7.10134e-25
ENSMUSG00000059900	Tmem40	257.123	1.98722	1.47504e-24
ENSMUSG00000042401	Crtac1	3637.3	1.04364	2.47161e-24
ENSMUSG00000031492	Chrnb3	187.469	2.08049	3.97702e-24
ENSMUSG00000029659	Medag	505.002	1.18849	6.43975e-24
ENSMUSG00000073418	C4b	875.053	1.5605	6.43247e-23
ENSMUSG00000026456	Cyb5r1	604.044	1.11717	9.18726e-23
ENSMUSG00000079056	Kcnip3	4487.36	0.849036	9.18726e-23
ENSMUSG00000007872	Id3	1310.02	1.08351	1.51414e-22
ENSMUSG00000000753	Serpinf1	693.764	1.21507	1.18521e-21
ENSMUSG00000035314	Gdpd5	2312.53	0.960803	2.4774e-20
ENSMUSG00000055632	Hmcn2	120.758	1.77181	7.4741e-20
ENSMUSG00000034112	Atp2c2	106.42	1.80611	9.42938e-20
ENSMUSG00000017400	Stac2	2241.11	0.960499	2.6728e-19
ENSMUSG00000028971	Cort	437.961	1.58769	3.65585e-19
ENSMUSG00000027074	Slc43a3	159.811	1.58724	4.70813e-19
ENSMUSG00000021613	Hapln1	2750.68	0.815944	5.44864e-19
ENSMUSG00000061086	Myl4	679.778	1.30409	1.02332e-18
ENSMUSG00000032487	Ptgs2	745.509	1.72581	4.31946e-18
ENSMUSG00000037400	Atp11b	4662.71	0.826798	6.11524e-18
ENSMUSG00000002228	Ppm1j	82.9527	1.89131	1.70767e-17
ENSMUSG00000037686	Aspg	141.773	1.58835	2.13414e-17
ENSMUSG00000040373	Cacng5	751.009	1.09507	3.23765e-17
ENSMUSG00000042671	Rgs8	4304.22	0.856589	4.48636e-17
ENSMUSG00000061356	Nuggc	39.5343	1.93156	4.65082e-17
ENSMUSG00000026728	Vim	2250.33	1.03577	4.65082e-17
ENSMUSG00000029816	Gpnmb	163.273	1.71088	5.7316e-17
ENSMUSG00000074001	Klhl40	285.86	1.33938	1.12299e-16
ENSMUSG00000028780	Sema3c	1914.91	0.768282	1.22597e-16
ENSMUSG00000062939	Stat4	108.36	1.51563	2.13513e-16
ENSMUSG00000021943	Gdf10	610.245	1.04018	3.3434e-16
ENSMUSG00000027849	Syt6	1364.61	1.00163	5.56959e-16
ENSMUSG00000038242	Aox4	401.241	1.01532	6.60378e-16
ENSMUSG00000001119	Col6a1	2405.53	0.949244	7.67169e-16
ENSMUSG00000030050	Gkn1	38.2412	1.88902	1.00276e-15
ENSMUSG00000026247	Ecel1	427.306	1.47977	1.76901e-15
ENSMUSG00000020614	Fam20a	936.887	0.721035	1.87961e-15
ENSMUSG00000020427	Igfbp3	1028.55	0.996697	6.22683e-15
ENSMUSG00000073530	Pappa2	340.069	1.59234	1.41714e-14
ENSMUSG00000029313	Aff1	804.144	0.809673	1.41714e-14
ENSMUSG00000085162	Gm12295	31.1972	1.8159	1.58588e-14
ENSMUSG00000023232	Serinc2	299.926	1.2765	1.58588e-14
ENSMUSG00000050541	Adra1b	1065.08	0.89674	1.58588e-14
ENSMUSG00000037428	Vgf	16913.4	1.1805	1.72067e-14
ENSMUSG00000021365	Nedd9	621.317	0.878022	3.52088e-14
ENSMUSG00000063531	Sema3e	1711.34	0.707049	6.67249e-14
ENSMUSG00000026335	Pam	7618.03	0.536046	8.94583e-14
ENSMUSG00000031253	Srpx2	113.297	1.44532	2.26649e-13
ENSMUSG00000029608	Rph3a	20062	0.749427	2.60339e-13
ENSMUSG00000021091	Serpina3n	2011.66	0.889914	4.61979e-13
ENSMUSG00000048332	Lhfp	1134.41	0.777516	4.67723e-13
ENSMUSG00000046561	Arsj	78.6157	1.4103	8.17124e-13
ENSMUSG00000035493	Tgfbi	207.822	1.04027	8.50144e-13
ENSMUSG00000063193	Cd300lb	24.0573	1.67667	9.90917e-13
ENSMUSG00000019889	Ptprk	3302.61	0.563613	1.23978e-12
ENSMUSG00000039405	Prss23	590.76	1.05523	1.31881e-12
ENSMUSG00000034765	Dusp5	661.167	1.10462	1.69675e-12
ENSMUSG00000023959	Clic5	405.544	0.946244	2.02538e-12
ENSMUSG00000000555	Itga5	440.35	1.05467	2.93262e-12
ENSMUSG00000079243	Xirp1	33.9831	1.6584	3.72426e-12
ENSMUSG00000024907	Gal	29.1741	1.64261	4.62353e-12
ENSMUSG00000091387	Gcnt4	542.96	0.98601	5.42004e-12
ENSMUSG00000055775	Myh8	268.003	1.37637	7.88914e-12
ENSMUSG00000023067	Cdkn1a	1282.41	1.08542	8.13995e-12
ENSMUSG00000037474	Dtl	438.539	0.886899	8.80537e-12
ENSMUSG00000006221	Hspb7	42.5965	1.58267	9.21564e-12
ENSMUSG00000023249	Parp3	172.675	1.41641	9.41162e-12
ENSMUSG00000062393	Dgkk	221.659	1.43744	1.51311e-11
ENSMUSG00000029994	Anxa4	222.259	1.08613	2.13815e-11
ENSMUSG00000097183	Gm17501	84.6564	1.40088	2.41267e-11
ENSMUSG00000042064	Myo3b	128.178	1.23988	2.45649e-11
ENSMUSG00000028108	Ecm1	368.319	0.840131	3.78654e-11
ENSMUSG00000051920	Rspo2	708.252	0.980611	3.84663e-11
ENSMUSG00000041741	Pde3a	323.945	0.922736	4.6338e-11
ENSMUSG00000038936	Sccpdh	2335.47	0.829273	4.85411e-11
ENSMUSG00000036854	Hspb6	489.706	0.982949	5.14816e-11
ENSMUSG00000024601	Isoc1	892.709	0.873008	6.19995e-11
ENSMUSG00000001473	Tubb6	237.907	1.09856	8.0802e-11
ENSMUSG00000039179	Tekt5	253.409	0.960962	1.11483e-10
ENSMUSG00000005087	Cd44	381.742	1.13027	1.12089e-10
ENSMUSG00000026380	Tfcp2l1	507.025	1.19836	1.77023e-10
ENSMUSG00000029189	Sel1l3	4248.93	0.6219	2.17624e-10
ENSMUSG00000022836	Mylk	660.242	0.679472	2.88428e-10
ENSMUSG00000032360	Hcrtr2	153.749	1.2287	4.21115e-10
ENSMUSG00000067780	Pi15	193.682	1.26733	5.12031e-10
ENSMUSG00000036256	Igfbp7	1270.66	0.75231	5.1689e-10
ENSMUSG00000021587	Pcsk1	911.051	0.752863	7.74036e-10
ENSMUSG00000022893	Adamts1	738.473	1.24646	8.00811e-10
ENSMUSG00000038292	Ccdc155	104.989	1.18975	9.0424e-10
ENSMUSG00000028893	Sesn2	594.181	0.671671	9.23631e-10
ENSMUSG00000033633	Clec18a	115.349	1.43439	9.88482e-10
ENSMUSG00000023800	Tiam2	2407.53	0.588733	1.07607e-09
ENSMUSG00000001930	Vwf	2521.29	0.887696	1.24465e-09
ENSMUSG00000053368	Rxfp2	124.372	1.27105	1.67749e-09
ENSMUSG00000068699	Flnc	266.674	1.22091	1.69517e-09
ENSMUSG00000026589	Sec16b	111.783	1.29423	1.83203e-09
ENSMUSG00000041324	Inhba	195.108	1.39249	1.87864e-09
ENSMUSG00000039115	Itga9	566.131	0.770238	1.92542e-09
ENSMUSG00000100417	Gm28578	73.9262	1.21861	2.61597e-09
ENSMUSG00000001870	Ltbp1	845.573	0.689547	2.62075e-09
ENSMUSG00000027913	Crct1	18.7462	1.36374	2.87886e-09
ENSMUSG00000097636	Mirt1	143.013	1.12068	3.20183e-09
ENSMUSG00000055067	Smyd3	1071.4	0.62078	3.22831e-09
ENSMUSG00000026950	Neb	210.423	1.14837	4.21467e-09
ENSMUSG00000053166	Cdh22	1938.83	0.748442	4.49357e-09
ENSMUSG00000064247	Plcxd1	713.577	0.742815	4.51812e-09
ENSMUSG00000041112	Elmo1	4299.16	0.607734	5.05037e-09
ENSMUSG00000022887	Masp1	364.296	0.69212	1.00546e-08
ENSMUSG00000020053	Igf1	649.47	0.628859	1.21575e-08
ENSMUSG00000045903	Npas4	1066.57	1.31146	1.31228e-08
ENSMUSG00000026185	Igfbp5	8833.91	0.698254	1.31414e-08
ENSMUSG00000057606	Colq	120.198	1.26606	1.35201e-08
ENSMUSG00000056596	Trnp1	6128.92	0.745208	1.9136e-08
ENSMUSG00000030782	Tgfb1i1	862.041	0.813066	1.95551e-08
ENSMUSG00000029070	Mxra8	301.946	0.720033	2.05598e-08
ENSMUSG00000020747	Tmem94	3327.78	0.819484	2.16842e-08
ENSMUSG00000052373	Mpp3	1949.14	0.477494	2.29542e-08
ENSMUSG00000027381	Bcl2l11	604.46	0.887627	2.52654e-08
ENSMUSG00000004952	Rasa4	266.737	0.970923	3.3875e-08
ENSMUSG00000027015	Cybrd1	562.465	0.931546	3.43874e-08
ENSMUSG00000032289	Thsd4	1178.07	0.982814	3.5446e-08
ENSMUSG00000000305	Cdh4	1124.42	0.759524	3.72023e-08
ENSMUSG00000022441	Efcab6	524.538	0.918484	4.05506e-08
ENSMUSG00000022799	Arhgap31	2168.08	0.746515	4.22299e-08
ENSMUSG00000030110	Ret	520.811	1.0406	6.00705e-08
ENSMUSG00000018819	Lsp1	219.769	1.0867	6.15187e-08
ENSMUSG00000026956	Uap1l1	418.436	0.766266	7.30577e-08
ENSMUSG00000026430	Rassf5	1104.74	0.614734	7.4354e-08
ENSMUSG00000050069	Grem2	904.753	0.559293	7.48764e-08
ENSMUSG00000031557	Plekha2	650.516	0.771519	8.07495e-08
ENSMUSG00000045314	Sowahb	466.875	0.633632	8.16602e-08
ENSMUSG00000025355	Mmp19	57.5897	1.26483	8.44277e-08
ENSMUSG00000032548	Slco2a1	250.303	0.936704	8.44277e-08
ENSMUSG00000021903	Galnt15	174.208	1.07799	9.03162e-08
ENSMUSG00000031636	Pdlim3	101.2	1.04776	1.06743e-07
ENSMUSG00000023328	Ache	3148.14	0.758435	1.06798e-07
ENSMUSG00000004347	Pde1c	266.781	0.94124	1.19895e-07
ENSMUSG00000041556	Fbxo2	1954.47	0.45867	1.31411e-07
ENSMUSG00000053846	Lipg	137.691	1.1244	1.43925e-07
ENSMUSG00000052276	Ostn	31.2888	1.30764	1.47953e-07
ENSMUSG00000031375	Bgn	856.191	0.615521	1.63943e-07
ENSMUSG00000021822	Plau	315.907	0.968697	1.67749e-07
ENSMUSG00000025171	Ubtd1	402.176	0.77274	1.89461e-07
ENSMUSG00000040010	Slc7a5	5661.7	0.659352	1.89517e-07
ENSMUSG00000060962	Dmkn	94.85	1.14416	1.99937e-07
ENSMUSG00000021866	Anxa11	775.028	0.721877	2.12088e-07
ENSMUSG00000023885	Thbs2	519.582	0.688233	2.15076e-07
ENSMUSG00000051054	1700014D04Rik	42.8568	1.278	2.25187e-07
ENSMUSG00000062184	Hs6st2	1432.56	0.603946	2.51472e-07
ENSMUSG00000032338	Hcn4	306.947	1.05728	2.69485e-07
ENSMUSG00000034205	Loxl2	247.976	1.01638	2.78236e-07
ENSMUSG00000021680	Crhbp	734.842	0.817127	2.78236e-07
ENSMUSG00000034463	Scara3	1244.93	0.683536	2.83613e-07
ENSMUSG00000042745	Id1	474.605	0.638874	3.04209e-07
ENSMUSG00000051079	Rgs13	43.7602	1.27629	3.32735e-07
ENSMUSG00000031241	Tbx22	25.2396	1.26461	3.5084e-07
ENSMUSG00000001020	S100a4	51.5423	1.21688	3.63809e-07
ENSMUSG00000032343	Impg1	35.2342	1.27184	3.75985e-07
ENSMUSG00000061143	Maml3	711.277	0.891289	4.19577e-07
ENSMUSG00000027358	Bmp2	226.789	0.769874	4.21691e-07
ENSMUSG00000045573	Penk	4730.84	0.976437	4.27404e-07
ENSMUSG00000032528	Vipr1	1056.18	0.58765	5.2124e-07
ENSMUSG00000054003	Tdrd9	35.2238	1.23367	6.16312e-07
ENSMUSG00000002332	Dhrs1	2454.56	0.565302	6.48656e-07
ENSMUSG00000038775	Vill	172.631	0.853451	6.66292e-07
ENSMUSG00000047878	A4galt	86.1537	1.08289	7.20592e-07
ENSMUSG00000029304	Spp1	176.707	1.02828	7.43959e-07
ENSMUSG00000026204	Ptprn	22882.2	0.447557	7.74745e-07
ENSMUSG00000027894	Slc6a17	29223.8	0.548069	8.94883e-07
ENSMUSG00000029307	Dmp1	111.87	0.979276	9.22425e-07
ENSMUSG00000063415	Cyp26b1	1148.59	0.821655	9.68195e-07
ENSMUSG00000031980	Agt	795.602	0.975532	1.03091e-06
ENSMUSG00000052613	Pcdh15	1193.89	0.824287	1.06664e-06
ENSMUSG00000029822	Osbpl3	1463.82	0.575482	1.10252e-06
ENSMUSG00000032515	Csrnp1	477.61	0.770569	1.12463e-06
ENSMUSG00000063260	Syt10	229.392	1.00582	1.34655e-06
ENSMUSG00000031824	6430548M08Rik	10801.2	0.610365	1.43351e-06
ENSMUSG00000044288	Cnr1	8397.99	0.766642	1.46671e-06
ENSMUSG00000035407	Kank4	201.731	0.81572	1.63228e-06
ENSMUSG00000028152	Tspan5	8004.81	0.380286	1.81406e-06
ENSMUSG00000104415	Gm37069	241.994	0.868945	1.85084e-06
ENSMUSG00000059336	Slc14a1	590.463	0.673283	1.90011e-06
ENSMUSG00000022382	Wnt7b	1887.42	0.591429	2.06841e-06
ENSMUSG00000060402	Chst8	572.25	0.617623	2.11465e-06
ENSMUSG00000036466	Megf11	1381.85	0.787716	2.21917e-06
ENSMUSG00000039079	Trhr2	90.2284	1.15311	2.45162e-06
ENSMUSG00000039286	Fndc3b	1057.59	0.581024	2.45162e-06
ENSMUSG00000031565	Fgfr1	3146.67	0.529641	2.45162e-06
ENSMUSG00000027261	Hao1	13.1977	1.12834	2.51264e-06
ENSMUSG00000035357	Pdzrn3	2019.27	0.562372	2.56561e-06
ENSMUSG00000043391	2510009E07Rik	3673.04	0.483946	2.62021e-06
ENSMUSG00000000263	Glra1	20.9312	1.15752	2.64976e-06
ENSMUSG00000052551	Adarb2	1095.27	0.582965	2.73539e-06
ENSMUSG00000048978	Nrsn1	12610.5	0.551811	2.95308e-06
ENSMUSG00000026582	Sele	14.7617	1.15007	3.25605e-06
ENSMUSG00000015468	Notch4	578.764	0.634552	3.47208e-06
ENSMUSG00000025425	St8sia5	2352.88	0.495982	3.63737e-06
ENSMUSG00000049303	Syt12	2136.21	0.806395	3.68442e-06
ENSMUSG00000040714	Klc3	65.9182	1.04552	3.77177e-06
ENSMUSG00000026725	Tnn	41.1272	1.17292	3.82002e-06
ENSMUSG00000020388	Pdlim4	343.001	0.642228	4.09327e-06
ENSMUSG00000056423	Uts2b	18.0662	1.0388	4.29484e-06
ENSMUSG00000053399	Adamts18	182.754	0.916269	4.38008e-06
ENSMUSG00000028656	Cap1	9726.39	0.461081	4.4807e-06
ENSMUSG00000051456	Hspb3	146.909	0.934485	4.53748e-06
ENSMUSG00000107272	Gm42730	78.1084	1.0707	4.83952e-06
ENSMUSG00000046186	Cd109	194.822	0.909596	4.96159e-06
ENSMUSG00000046500	Fam19a4	37.503	1.11985	5.00369e-06
ENSMUSG00000084128	Esrp2	13.2928	1.07725	5.06862e-06
ENSMUSG00000070469	Adamtsl3	119.433	0.993853	5.06862e-06
ENSMUSG00000030847	Bag3	380.402	0.674684	5.73104e-06
ENSMUSG00000034427	Myo15b	20.7373	1.15638	5.89007e-06
ENSMUSG00000049001	Ndnf	1037.26	0.602279	5.89007e-06
ENSMUSG00000005124	Wisp1	172.176	0.863874	6.38237e-06
ENSMUSG00000049649	Gpr3	433.819	0.802135	6.68642e-06
ENSMUSG00000030607	Acan	270.447	0.832918	6.99221e-06
ENSMUSG00000079330	Lemd1	447.95	0.640082	7.41287e-06
ENSMUSG00000038224	Serpinf2	27.0699	1.1458	7.45428e-06
ENSMUSG00000018774	Cd68	385.495	0.819114	7.50172e-06
ENSMUSG00000019772	Vip	1230.85	0.800611	7.56161e-06
ENSMUSG00000040782	Rfwd2	2101.24	0.460613	7.76339e-06
ENSMUSG00000021675	F2rl2	34.2879	1.14243	8.00111e-06
ENSMUSG00000061132	Blnk	293.085	0.834939	8.30491e-06
ENSMUSG00000029134	Plb1	212.296	0.850597	8.66003e-06
ENSMUSG00000031382	Asb11	135.177	0.920614	9.08654e-06
ENSMUSG00000097415	AU020206	91.4187	0.889677	1.0822e-05
ENSMUSG00000027107	Chrna1	71.587	0.982576	1.31833e-05
ENSMUSG00000079410	Gm2897	103.9	1.00592	1.3643e-05
ENSMUSG00000022491	Glycam1	16.6404	1.09609	1.3667e-05
ENSMUSG00000087022	9130024F11Rik	811.402	0.575954	1.4271e-05
ENSMUSG00000032511	Scn5a	152.507	0.810488	1.45533e-05
ENSMUSG00000031842	Pde4c	90.4374	0.965961	1.48242e-05
ENSMUSG00000020261	Slc36a1	4779.8	0.497773	1.49257e-05
ENSMUSG00000058447	Gm26920	10.2628	0.946992	1.49307e-05
ENSMUSG00000034613	Ppm1h	5093.03	0.436876	1.53386e-05
ENSMUSG00000035914	Cd276	670.861	0.616849	1.61612e-05
ENSMUSG00000068246	Apol9b	17.893	1.08207	1.67386e-05
ENSMUSG00000028041	Adam15	3513.56	0.395555	1.67386e-05
ENSMUSG00000020218	Wif1	103.943	0.897812	1.78681e-05
ENSMUSG00000020051	Pah	15.4767	1.09825	1.79089e-05
ENSMUSG00000006800	Sulf2	8422.38	0.479909	1.79089e-05
ENSMUSG00000097418	Mir155hg	11.8372	1.05375	1.79564e-05
ENSMUSG00000042498	D330045A20Rik	30.9437	1.08853	1.94211e-05
ENSMUSG00000096883	Shisa8	212.212	0.801884	1.99288e-05
ENSMUSG00000019951	Uhrf1bp1l	4282.25	0.362577	2.00178e-05
ENSMUSG00000086596	Susd5	574.858	0.6697	2.01355e-05
ENSMUSG00000046352	Gjb2	369.312	0.850048	2.02038e-05
ENSMUSG00000044813	Shb	533.073	0.483944	2.03828e-05
ENSMUSG00000029762	Akr1b8	34.8291	1.06798	2.35758e-05
ENSMUSG00000071230	Npw	21.3342	1.09065	2.46496e-05
ENSMUSG00000091956	C2cd4b	91.2391	0.96139	2.48e-05
ENSMUSG00000032265	Fam46a	340.868	0.956514	2.52924e-05
ENSMUSG00000060548	Tnfrsf19	4328.66	0.390145	2.76983e-05
ENSMUSG00000017300	Tnnc2	18.2105	1.01371	2.77441e-05
ENSMUSG00000032802	Srxn1	2483.9	0.394798	2.91856e-05
ENSMUSG00000097877	Gm26703	205.032	0.770142	3.05975e-05
ENSMUSG00000032849	Abcc4	593.003	0.592362	3.31565e-05
ENSMUSG00000037060	Prkcdbp	501.829	0.539221	3.46906e-05
ENSMUSG00000060044	Tmem26	22.3133	1.06498	3.53453e-05
ENSMUSG00000018566	Slc2a4	151.558	0.963033	3.56003e-05
ENSMUSG00000026360	Rgs2	1647.14	0.661329	3.5663e-05
ENSMUSG00000097023	AI854517	1301.27	0.695624	3.57426e-05
ENSMUSG00000027955	Fam198b	345.788	0.729481	3.80532e-05
ENSMUSG00000071847	Apcdd1	3136.95	0.553672	3.82516e-05
ENSMUSG00000028655	Mfsd2a	2466.66	0.409485	3.82516e-05
ENSMUSG00000032109	Nlrx1	370.069	0.560018	3.87789e-05
ENSMUSG00000040675	Mthfd1l	854.592	0.621801	3.88174e-05
ENSMUSG00000022102	Dok2	51.216	1.03957	3.94498e-05
ENSMUSG00000015405	Ace2	140.222	0.783029	4.1713e-05
ENSMUSG00000022103	Gfra2	2602.42	0.629843	4.23271e-05
ENSMUSG00000031212	Pgr15l	27.9799	1.05236	4.24886e-05
ENSMUSG00000001131	Timp1	52.99	1.06502	4.30535e-05
ENSMUSG00000032036	Kirrel3	2961.56	0.375581	4.45796e-05
ENSMUSG00000029153	Ociad2	2012.71	0.472429	4.54619e-05
ENSMUSG00000039620	6430573F11Rik	404.017	0.786366	4.72671e-05
ENSMUSG00000022707	Gbe1	487.271	0.538159	5.07724e-05
ENSMUSG00000041540	Sox5	1884.45	0.446551	5.33575e-05
ENSMUSG00000073411	H2-D1	1156.89	0.583967	5.65511e-05
ENSMUSG00000071547	Nt5dc2	258.108	0.681478	5.79626e-05
ENSMUSG00000026479	Lamc2	311.943	0.671402	6.25053e-05
ENSMUSG00000062190	Lancl2	3852.51	0.439481	6.46401e-05
ENSMUSG00000035403	Crb2	417.317	0.748221	6.46531e-05
ENSMUSG00000028195	Cyr61	456.742	0.852519	6.83494e-05
ENSMUSG00000103114	Gm32200	63.0086	0.992522	7.3971e-05
ENSMUSG00000006205	Htra1	7858.78	0.311067	7.6862e-05
ENSMUSG00000021457	Syk	297.65	0.623527	7.80915e-05
ENSMUSG00000019960	Dusp6	3102.55	0.552867	7.80915e-05
ENSMUSG00000026628	Atf3	43.7266	1.02614	7.84172e-05
ENSMUSG00000050234	Gja4	195.389	0.753103	8.70692e-05
ENSMUSG00000024952	Rps6ka4	1383.26	0.3618	8.70692e-05
ENSMUSG00000001435	Col18a1	596.529	0.84268	8.78092e-05
ENSMUSG00000015243	Abca1	2924.09	0.687177	8.86984e-05
ENSMUSG00000042485	Mustn1	101.424	1.00006	8.92735e-05
ENSMUSG00000033207	Mamdc2	107.406	0.757557	8.92735e-05
ENSMUSG00000027875	Hmgcs2	481.585	0.671631	8.92735e-05
ENSMUSG00000032085	Tagln	234.373	0.854091	9.5898e-05
ENSMUSG00000069763	Tmem100	554.592	0.615634	9.62768e-05
ENSMUSG00000005553	Atp4a	69.6617	0.890123	9.801e-05
ENSMUSG00000067158	Col4a4	73.0912	0.92535	9.80938e-05
ENSMUSG00000035873	Pawr	88.1106	0.906916	9.84896e-05
ENSMUSG00000039462	Col10a1	33.0613	1.0038	0.000103404
ENSMUSG00000036198	Arhgap36	84.717	0.967986	0.000103665
ENSMUSG00000001021	S100a3	58.6263	0.990481	0.000103789
ENSMUSG00000072082	Ccnf	309.662	0.701825	0.000110596
ENSMUSG00000020424	Gatsl3	160.696	0.660561	0.000119255
ENSMUSG00000057058	Skap1	92.1715	0.813745	0.000121354
ENSMUSG00000097815	Gm26809	1399.5	0.57179	0.000121582
ENSMUSG00000092035	Peg10	988.164	0.869908	0.000122711
ENSMUSG00000022996	Wnt10b	34.519	1.00656	0.000125093
ENSMUSG00000035686	Thrsp	634.925	0.496407	0.000125407
ENSMUSG00000054901	Arhgef33	44.2354	0.957213	0.000129041
ENSMUSG00000028255	Clca1	9.59141	0.884644	0.000130203
ENSMUSG00000053164	Gpr21	252.677	0.655919	0.000138621
ENSMUSG00000014852	Adamts13	93.1037	0.888954	0.000138638
ENSMUSG00000048721	Fndc9	274.522	0.853363	0.000139489
ENSMUSG00000030854	Ptpn5	6570.97	0.420006	0.000141122
ENSMUSG00000019899	Lama2	1041.93	0.605311	0.000145629
ENSMUSG00000016194	Hsd11b1	770.278	0.42538	0.000155286
ENSMUSG00000028351	Brinp1	11251.2	0.342749	0.000158575
ENSMUSG00000033342	Plppr5	2356.35	0.35275	0.000162281
ENSMUSG00000003545	Fosb	675.065	0.80718	0.000162744
ENSMUSG00000040852	Plekhh2	315.539	0.580801	0.000164307
ENSMUSG00000031207	Msn	1207.64	0.51073	0.000165783
ENSMUSG00000021614	Vcan	1825.53	0.520362	0.000169185
ENSMUSG00000038077	Kcna6	4970.39	0.342997	0.000180684
ENSMUSG00000057751	Megf6	446.682	0.683305	0.000196628
ENSMUSG00000042724	Map3k9	5629.93	0.55151	0.000201893
ENSMUSG00000046711	Hmga1	1058.19	0.468852	0.000202004
ENSMUSG00000024511	Rab27b	1323.94	0.555395	0.000204338
ENSMUSG00000040706	Agmat	22.4937	0.986895	0.000206322
ENSMUSG00000017417	Plxdc1	650.248	0.717255	0.00021503
ENSMUSG00000034683	Ppp1r1c	22.8172	0.982363	0.000219931
ENSMUSG00000091549	Gm6548	78.5805	0.801468	0.000230405
ENSMUSG00000042688	Mapk6	3747.71	0.293471	0.000232196
ENSMUSG00000027204	Fbn1	533.666	0.700265	0.000248117
ENSMUSG00000004040	Stat3	2174.4	0.339877	0.000274898
ENSMUSG00000103622	Gm38391	40.6075	0.949016	0.000281951
ENSMUSG00000031344	Gabrq	67.3628	0.842059	0.000281951
ENSMUSG00000045534	Kcna5	166.064	0.660644	0.000288975
ENSMUSG00000040797	Iqsec3	7790.18	0.608385	0.00029163
ENSMUSG00000031780	Ccl17	91.3597	0.926955	0.000306225
ENSMUSG00000031825	Crispld2	127.533	0.861798	0.000309619
ENSMUSG00000032349	Elovl5	3820.78	0.325925	0.000310694
ENSMUSG00000020121	Srgap1	1083.36	0.588448	0.000319971
ENSMUSG00000097083	D930019O06Rik	194.569	0.745866	0.000321732
ENSMUSG00000050777	Tmem37	56.7581	0.870289	0.000333637
ENSMUSG00000024222	Fkbp5	1563.8	0.377025	0.00033944
ENSMUSG00000032440	Tgfbr2	910.062	0.416122	0.000339965
ENSMUSG00000031438	Rnf128	520.994	0.46154	0.000348331
ENSMUSG00000005397	Nid1	1557.15	0.480267	0.000358173
ENSMUSG00000027227	Sord	504.172	0.464831	0.000361152
ENSMUSG00000031841	Cdh13	4834.13	0.35905	0.000363891
ENSMUSG00000026077	Npas2	1981.65	0.485428	0.000369114
ENSMUSG00000037679	Inf2	5962.17	0.511873	0.000375114
ENSMUSG00000022758	P2rx6	165.614	0.744017	0.000377726
ENSMUSG00000012819	Cdh23	130.058	0.844063	0.000426715
ENSMUSG00000021367	Edn1	142.496	0.846987	0.000436464
ENSMUSG00000061762	Tac1	649.939	0.696516	0.000448704
ENSMUSG00000028758	Kif17	836.967	0.413015	0.000449953
ENSMUSG00000024740	Ddb1	9815.1	0.256607	0.000453847
ENSMUSG00000020658	Efr3b	7970	0.386847	0.000457659
ENSMUSG00000024065	Ehd3	4204.76	0.401601	0.000467573
ENSMUSG00000028673	Fuca1	1158.67	0.366959	0.000468222
ENSMUSG00000002885	Adgre5	474.597	0.571077	0.000475547
ENSMUSG00000025780	Itih5	2121.11	0.592438	0.000489069
ENSMUSG00000033880	Lgals3bp	382.309	0.788547	0.000499942
ENSMUSG00000045094	Arhgef37	88.6189	0.817191	0.000511632
ENSMUSG00000049313	Sorl1	15470.6	0.502481	0.000513485
ENSMUSG00000042816	Gpr151	35.3565	0.895499	0.000515202
ENSMUSG00000074505	Fat3	3887.98	0.604419	0.000516114
ENSMUSG00000022912	Pros1	440.457	0.483195	0.000517089
ENSMUSG00000023918	Adgrf4	48.6175	0.88335	0.000533435
ENSMUSG00000004698	Hdac9	1343.14	0.463154	0.000533435
ENSMUSG00000028328	Tmod1	1354.67	0.515098	0.000535465
ENSMUSG00000018486	Wnt9b	24.9911	0.919339	0.000536266
ENSMUSG00000035158	Mitf	303.213	0.615762	0.000536266
ENSMUSG00000041193	Pla2g5	77.8741	0.779441	0.000537236
ENSMUSG00000001025	S100a6	345.071	0.586976	0.000563729
ENSMUSG00000032245	Cln6	415.847	0.488588	0.000578104
ENSMUSG00000045349	Sh2d5	2068.07	0.359913	0.000582487
ENSMUSG00000060519	Tor3a	254.364	0.676903	0.000605163
ENSMUSG00000030223	Ptpro	2290.35	0.426632	0.000614861
ENSMUSG00000026347	Tmem163	1451.83	0.404421	0.000617198
ENSMUSG00000031827	Cotl1	2030.58	0.363489	0.000621586
ENSMUSG00000027797	Dclk1	43790.2	0.2656	0.000625213
ENSMUSG00000001123	Lgals9	257.494	0.524812	0.000633968
ENSMUSG00000030406	Gipr	121.123	0.90956	0.00064718
ENSMUSG00000029381	Shroom3	277.363	0.695941	0.000648475
ENSMUSG00000054196	Cthrc1	168.051	0.673951	0.000679015
ENSMUSG00000022479	Vdr	24.7263	0.920436	0.000681107
ENSMUSG00000018042	Cyb5r3	2683.04	0.538066	0.000681822
ENSMUSG00000035910	Dcdc2a	323.802	0.623256	0.000710125
ENSMUSG00000032334	Loxl1	197.152	0.720966	0.0007194
ENSMUSG00000041598	Cdc42ep4	1999.54	0.392217	0.0007194
ENSMUSG00000051950	B3glct	899.175	0.463829	0.000729043
ENSMUSG00000046079	Lrrc8d	1799.27	0.308196	0.000735267
ENSMUSG00000037705	Tecta	48.9218	0.843646	0.000736107
ENSMUSG00000022305	Lrp12	2012.53	0.384872	0.000736107
ENSMUSG00000020097	Sgpl1	1423.73	0.371295	0.000736107
ENSMUSG00000048376	F2r	400.568	0.486495	0.000755024
ENSMUSG00000029860	Zyx	2305.35	0.484647	0.000755368
ENSMUSG00000040811	Eml2	7127.82	0.39546	0.000778929
ENSMUSG00000050953	Gja1	10040.3	0.29039	0.000802285
ENSMUSG00000044864	Ankrd50	3072.03	0.490903	0.000810996
ENSMUSG00000034810	Scn7a	86.5995	0.882795	0.000833483
ENSMUSG00000052301	Doc2a	1738.85	0.617555	0.000851762
ENSMUSG00000022146	Osmr	247.222	0.610737	0.000874506
ENSMUSG00000059555	Tor4a	109.583	0.67629	0.00087671
ENSMUSG00000034990	Otoa	36.4758	0.893457	0.000903889
ENSMUSG00000026167	Wnt10a	147.09	0.628756	0.000904987
ENSMUSG00000002980	Bcam	506.682	0.441734	0.000915859
ENSMUSG00000031668	Eif2ak3	1121.76	0.487035	0.000948458
ENSMUSG00000042216	Sgsm1	4392.82	0.347723	0.000948458
ENSMUSG00000006494	Pdk1	2203.91	0.377734	0.000957853
ENSMUSG00000029093	Sorcs2	3539.61	0.505755	0.000959361
ENSMUSG00000036528	Ppfibp2	242.357	0.586237	0.00097086
ENSMUSG00000032601	Prkar2a	2467.4	0.359231	0.000989966
ENSMUSG00000032024	Clmp	1047.16	0.414516	0.000991746
ENSMUSG00000036155	Mgat5	6278.57	0.347476	0.00106111
ENSMUSG00000060038	Dhps	1119.83	0.43473	0.0011068
ENSMUSG00000062028	Irgc1	25.158	0.891887	0.00113116
ENSMUSG00000026473	Glul	55397.3	0.26446	0.00113116
ENSMUSG00000056900	Usp13	1603.99	0.333199	0.00116952
ENSMUSG00000051435	Fhad1	98.605	0.754113	0.00119108
ENSMUSG00000043687	1190005I06Rik	79.8663	0.743726	0.00121872
ENSMUSG00000024087	Cyp1b1	220.476	0.698115	0.00125539
ENSMUSG00000079396	Gm3411	570.516	0.586413	0.00126878
ENSMUSG00000046879	Irgm1	207.6	0.677287	0.00129309
ENSMUSG00000001555	Fkbp10	448.659	0.548039	0.00129928
ENSMUSG00000104117	Gm20743	39.0723	0.881626	0.00130637
ENSMUSG00000048078	Tenm4	5636.97	0.489325	0.00130637
ENSMUSG00000038331	Satb2	2986.22	0.383393	0.00132563
ENSMUSG00000051985	Igfn1	356.678	0.773527	0.00136878
ENSMUSG00000025496	Drd4	26.6261	0.87934	0.00141027
ENSMUSG00000090063	Dlx6os1	623.867	0.590329	0.00141027
ENSMUSG00000038650	Rnh1	804.848	0.400906	0.0014172
ENSMUSG00000045671	Spred2	3651.16	0.354273	0.00144957
ENSMUSG00000029436	Mmp17	8940.01	0.396051	0.00145833
ENSMUSG00000020080	Hkdc1	875.37	0.42002	0.00146971
ENSMUSG00000015709	Arnt2	12414.9	0.485391	0.00149888
ENSMUSG00000055409	Nell1	1680.1	0.448775	0.00150535
ENSMUSG00000028865	Cd164l2	113.353	0.753065	0.00153685
ENSMUSG00000015533	Itga2	11.2698	0.836388	0.00153749
ENSMUSG00000034282	Evpl	140.058	0.673943	0.00156138
ENSMUSG00000020782	Llgl2	51.5296	0.794706	0.00158373
ENSMUSG00000026147	Col9a1	66.6848	0.829414	0.00160842
ENSMUSG00000031762	Mt2	2867.42	0.687496	0.0016335
ENSMUSG00000027435	Cd93	1329.73	0.562941	0.00170488
ENSMUSG00000094840	Muc3a	131.258	0.707388	0.00170843
ENSMUSG00000044948	Cfap43	117.852	0.665867	0.00174362
ENSMUSG00000037762	Slc16a9	152.273	0.617004	0.00175441
ENSMUSG00000027784	Ppm1l	8236.35	0.390247	0.00175496
ENSMUSG00000032177	Pde4a	5073.89	0.367905	0.00175496
ENSMUSG00000020583	Matn3	10.7256	0.760824	0.00176882
ENSMUSG00000103047	Gm37310	88.9328	0.860964	0.00177435
ENSMUSG00000019997	Ctgf	1371.14	0.691212	0.00177526
ENSMUSG00000078532	Nkain1	870.305	0.594449	0.00177526
ENSMUSG00000026193	Fn1	6722.15	0.633168	0.00181145
ENSMUSG00000056492	Adgrf5	1754	0.478261	0.00182467
ENSMUSG00000031561	Tenm3	4951.58	0.564695	0.00184644
ENSMUSG00000028456	Unc13b	2360.19	0.454211	0.00185625
ENSMUSG00000046240	Hepacam	4469.7	0.365975	0.00187426
ENSMUSG00000026278	Bok	874.428	0.365691	0.0018892
ENSMUSG00000063889	Crem	551.118	0.498049	0.00188973
ENSMUSG00000044017	Adgrd1	220.322	0.675176	0.00189571
ENSMUSG00000039070	Cpa4	18.5932	0.845709	0.001953
ENSMUSG00000024978	Gpam	4188.98	0.528047	0.001953
ENSMUSG00000030956	Fam53b	1198.38	0.449655	0.0019771
ENSMUSG00000057457	Phex	43.53	0.840102	0.0019806
ENSMUSG00000034997	Htr2a	586.777	0.689593	0.00199389
ENSMUSG00000024095	Hnrnpll	2037.02	0.336219	0.00199451
ENSMUSG00000020393	Kremen1	827.208	0.460586	0.00201885
ENSMUSG00000034674	Tdg	2439.85	0.355781	0.00205515
ENSMUSG00000024079	Eif2ak2	405.223	0.485473	0.00210515
ENSMUSG00000022218	Tgm1	16.6084	0.841988	0.00215449
ENSMUSG00000048939	Atp13a5	718.44	0.517297	0.00229859
ENSMUSG00000026674	Ddr2	512.126	0.511967	0.00232475
ENSMUSG00000024066	Xdh	60.8512	0.808789	0.00236865
ENSMUSG00000025359	Pmel	71.5617	0.804832	0.00236991
ENSMUSG00000031880	Rrad	87.7576	0.782225	0.00242485
ENSMUSG00000039234	Sec24d	761.354	0.418342	0.00246811
ENSMUSG00000092274	Neat1	673.065	0.644165	0.00251696
ENSMUSG00000013766	Ly6g6e	54.9829	0.783108	0.00252604
ENSMUSG00000027313	Chac1	245.834	0.516901	0.00254729
ENSMUSG00000027335	Adra1d	1066.23	0.524021	0.00258147
ENSMUSG00000099440	Gm29593	29.4266	0.841656	0.00260117
ENSMUSG00000020689	Itgb3	392.746	0.489312	0.00260117
ENSMUSG00000024302	Dtna	4472.73	0.393999	0.00260117
ENSMUSG00000005514	Por	2803.02	0.319809	0.00260117
ENSMUSG00000020651	Slc26a4	152.5	0.58352	0.00269654
ENSMUSG00000100143	C030027H14Rik	58.1055	0.762279	0.00289184
ENSMUSG00000027397	Slc20a1	5339.62	0.302287	0.00290809
ENSMUSG00000003271	Sult2b1	316.851	0.682329	0.00295652
ENSMUSG00000052430	Bmpr1b	783.936	0.394184	0.00299462
ENSMUSG00000005142	Man2b1	2151.81	0.387258	0.00299462
ENSMUSG00000022610	Mapk12	166.328	0.693489	0.00304406
ENSMUSG00000041180	Hectd2	1124.72	0.451601	0.00304656
ENSMUSG00000029135	Fosl2	2118.92	0.49758	0.00312134
ENSMUSG00000027068	Dhrs9	14.605	0.682467	0.00313042
ENSMUSG00000020216	Jsrp1	51.0976	0.765404	0.00320269
ENSMUSG00000030352	Tspan9	3256.35	0.37922	0.00322548
ENSMUSG00000020890	Gucy2e	93.5201	0.660968	0.00324171
ENSMUSG00000025515	Muc2	19.2986	0.822191	0.00324803
ENSMUSG00000008540	Mgst1	127.271	0.566487	0.00338034
ENSMUSG00000021556	Golm1	1223.92	0.402326	0.00338034
ENSMUSG00000017466	Timp2	12672.2	0.357406	0.00338034
ENSMUSG00000025792	Slc25a10	659.991	0.337796	0.00338034
ENSMUSG00000029804	Herc3	7445.89	0.328359	0.00339623
ENSMUSG00000020611	Gna13	3441.86	0.340029	0.00349503
ENSMUSG00000025348	Itga7	868.65	0.583665	0.0035268
ENSMUSG00000056737	Capg	89.2032	0.733718	0.00363016
ENSMUSG00000039629	Strip2	1199.72	0.555739	0.00364036
ENSMUSG00000018451	6330403K07Rik	3469.49	0.426194	0.00364036
ENSMUSG00000035095	Fam167a	140.59	0.678793	0.00367305
ENSMUSG00000029513	Prkab1	483.485	0.383775	0.00372906
ENSMUSG00000019880	Rspo3	422.38	0.52542	0.00378922
ENSMUSG00000017978	Cadps2	4159.43	0.415669	0.00379168
ENSMUSG00000032033	Barx2	322.613	0.583675	0.00383966
ENSMUSG00000007379	Dennd2c	56.2392	0.788837	0.00385104
ENSMUSG00000042195	Slc35f2	193.102	0.569535	0.00386188
ENSMUSG00000093738	AI606473	7.36938	0.718052	0.00396679
ENSMUSG00000017652	Cd40	103.209	0.652671	0.00397841
ENSMUSG00000028354	Fmn2	2679.29	0.287057	0.00397841
ENSMUSG00000037992	Rara	703.707	0.566128	0.00398033
ENSMUSG00000026509	Capn2	3184.06	0.294689	0.00400384
ENSMUSG00000056708	Ier5	2465.68	0.483414	0.00405236
ENSMUSG00000028413	B4galt1	342.575	0.453974	0.00415863
ENSMUSG00000038530	Rgs4	17703	0.476011	0.00421396
ENSMUSG00000020902	Ntn1	633.063	0.420476	0.00422092
ENSMUSG00000027298	Tyro3	7247.43	0.314843	0.00426217
ENSMUSG00000021990	Spata13	902.681	0.402503	0.00436702
ENSMUSG00000039252	Lgi2	4736.59	0.327139	0.00436702
ENSMUSG00000029338	Antxr2	87.7123	0.638944	0.00449413
ENSMUSG00000058740	Kcnt1	4788.28	0.529299	0.00449413
ENSMUSG00000011256	Adam19	2178.49	0.44471	0.00451339
ENSMUSG00000096225	Lhx8	37.3727	0.796642	0.00451428
ENSMUSG00000021750	Fam107a	12737.8	0.480286	0.00464689
ENSMUSG00000003134	Tbc1d8	800.735	0.397032	0.00469599
ENSMUSG00000036334	Igsf10	327.523	0.581322	0.00469666
ENSMUSG00000046808	Atp10d	299.816	0.531034	0.00469666
ENSMUSG00000055322	Tns1	2211.85	0.479965	0.00469666
ENSMUSG00000025037	Maoa	1287.77	0.351704	0.00469666
ENSMUSG00000038216	Pnmt	26.7741	0.801175	0.00473352
ENSMUSG00000092009	Myh15	40.9385	0.772885	0.00473352
ENSMUSG00000018809	Smyd4	435.623	0.406824	0.00475309
ENSMUSG00000070327	Rnf213	580.741	0.699969	0.00475924
ENSMUSG00000060594	Layn	174.646	0.633955	0.00476552
ENSMUSG00000028268	Gbp3	176.54	0.602383	0.00476552
ENSMUSG00000028698	Pik3r3	2859.03	0.301248	0.00476552
ENSMUSG00000029710	Ephb4	312.325	0.519176	0.00476765
ENSMUSG00000030428	Ttyh1	29036.7	0.266931	0.00476765
ENSMUSG00000002147	Stat6	461.226	0.471966	0.00477915
ENSMUSG00000063015	Ccni	11881.9	0.301331	0.0047893
ENSMUSG00000048701	Ccdc6	2703.88	0.274681	0.00481977
ENSMUSG00000040258	Nxph4	196.724	0.601817	0.00483009
ENSMUSG00000024998	Plce1	598.271	0.504908	0.00484429
ENSMUSG00000051067	Lingo3	1959.2	0.576134	0.00485337
ENSMUSG00000032006	Pdgfd	166.549	0.624577	0.00489347
ENSMUSG00000008398	Elk3	430.919	0.398183	0.00491389
ENSMUSG00000040543	Pitpnm3	4191.12	0.347986	0.00491813
ENSMUSG00000051111	Sv2c	2196.06	0.487747	0.00503513
ENSMUSG00000064246	Chil1	268.336	0.521629	0.0050948
ENSMUSG00000032366	Tpm1	6556.31	0.333361	0.00513753
ENSMUSG00000027408	Cpxm1	328.849	0.402275	0.00514342
ENSMUSG00000060470	Adgrg3	16.2534	0.783584	0.00514434
ENSMUSG00000026638	Irf6	84.0965	0.669558	0.00515715
ENSMUSG00000015053	Gata2	183.267	0.581919	0.00528944
ENSMUSG00000035131	Brinp3	1400.14	0.456001	0.00528944
ENSMUSG00000019558	Slc6a8	4607.11	0.245858	0.00541705
ENSMUSG00000044447	Dock5	291.463	0.588018	0.00542841
ENSMUSG00000005672	Kit	2267.45	0.331127	0.0054992
ENSMUSG00000025283	Sat1	1685.41	0.511165	0.00550355
ENSMUSG00000022237	Ankrd33b	2073.08	0.470684	0.00557768
ENSMUSG00000055541	Lair1	375.752	0.454917	0.0056952
ENSMUSG00000024411	Aqp4	5779.36	0.513458	0.00569539
ENSMUSG00000027661	Slc2a10	63.0498	0.691038	0.00571858
ENSMUSG00000091994	E130317F20Rik	161.274	0.554306	0.00577123
ENSMUSG00000021823	Vcl	1521.88	0.396084	0.00583189
ENSMUSG00000090122	Kcne1l	434.42	0.680991	0.0059319
ENSMUSG00000030208	Emp1	153.013	0.601425	0.00596212
ENSMUSG00000035561	Aldh1b1	594.684	0.581513	0.00597287
ENSMUSG00000009739	Pou6f1	5232.79	0.366397	0.00597287
ENSMUSG00000086804	Gm43154	29.9677	0.775335	0.00597998
ENSMUSG00000106651	Gm42608	137.134	0.662627	0.00597998
ENSMUSG00000021702	Thbs4	552.132	0.584245	0.00607977
ENSMUSG00000029084	Cd38	337.133	0.530433	0.00614951
ENSMUSG00000001120	Pcbp3	2030.09	0.430548	0.00616548
ENSMUSG00000020175	Rab36	1170.55	0.345568	0.00623376
ENSMUSG00000034055	Phka1	1490.84	0.330047	0.00623376
ENSMUSG00000079391	Gm2974	209.029	0.750082	0.00625088
ENSMUSG00000067144	Slc22a7	14.6136	0.761806	0.00627041
ENSMUSG00000025060	Slk	3346.56	0.319087	0.00629602
ENSMUSG00000086109	Gm13391	15.238	0.776649	0.00646056
ENSMUSG00000038539	Atf5	709.492	0.379444	0.0065852
ENSMUSG00000056481	Cd248	298.562	0.442602	0.00673715
ENSMUSG00000022297	Fzd6	492.596	0.479286	0.00677714
ENSMUSG00000002847	Pla1a	38.3438	0.762078	0.0069642
ENSMUSG00000002341	Ncan	25979.1	0.400052	0.00696597
ENSMUSG00000028778	Hcrtr1	242.866	0.572245	0.00699054
ENSMUSG00000025077	Dclre1a	402.844	0.409084	0.00705594
ENSMUSG00000004098	Col5a3	147.776	0.759718	0.00707919
ENSMUSG00000038415	Foxq1	155.667	0.51356	0.00707919
ENSMUSG00000029217	Tec	93.9352	0.61057	0.00711882
ENSMUSG00000097466	D430036J16Rik	103.187	0.692715	0.00712596
ENSMUSG00000024620	Pdgfrb	1441.86	0.421843	0.00713221
ENSMUSG00000022756	Slc7a4	2892.8	0.476433	0.00718143
ENSMUSG00000100017	2410022M11Rik	162.854	0.509506	0.00725424
ENSMUSG00000031616	Ednra	266.473	0.43543	0.00728537
ENSMUSG00000037736	Limch1	3727.61	0.314739	0.00732674
ENSMUSG00000056258	Kcnq3	8538.36	0.319638	0.00742494
ENSMUSG00000028073	Pear1	295.77	0.507881	0.00745422
ENSMUSG00000033383	Rtp1	34.5669	0.763704	0.00757172
ENSMUSG00000022114	Spry2	2404.5	0.48472	0.00762429
ENSMUSG00000038172	Ttc39b	1929.22	0.41369	0.00762429
ENSMUSG00000020472	Zkscan17	809.306	0.428121	0.00763159
ENSMUSG00000041731	Pgm5	164.901	0.652899	0.00768196
ENSMUSG00000029103	Lrpap1	4913.52	0.265551	0.00781473
ENSMUSG00000061577	Adgrg5	10.4719	0.724378	0.00785589
ENSMUSG00000004043	Stat5a	125.244	0.542907	0.00812394
ENSMUSG00000030069	Prok2	17.3145	0.729611	0.00812737
ENSMUSG00000096035	Gm1045	10.2726	0.667483	0.00812737
ENSMUSG00000038518	Jarid2	1852	0.353228	0.00813213
ENSMUSG00000040850	Psme4	2573.18	0.423636	0.00814583
ENSMUSG00000021763	BC067074	136.578	0.632429	0.00816798
ENSMUSG00000090066	1110002E22Rik	193.491	0.514471	0.00816798
ENSMUSG00000026773	Pfkfb3	1255.33	0.40862	0.00831654
ENSMUSG00000031266	Gla	491.043	0.444909	0.00833138
ENSMUSG00000022594	Lynx1	19899.7	0.283493	0.0083911
ENSMUSG00000061589	Dot1l	4432.19	0.480548	0.00845963
ENSMUSG00000024140	Epas1	8363.33	0.373946	0.00850321
ENSMUSG00000000530	Acvrl1	562.255	0.361656	0.00855239
ENSMUSG00000028348	Murc	34.006	0.753438	0.00872437
ENSMUSG00000027954	Efna1	106.771	0.575763	0.00876801
ENSMUSG00000028862	Map3k6	118.75	0.603282	0.00886166
ENSMUSG00000032796	Lama1	390.531	0.493799	0.00887761
ENSMUSG00000091556	Gm14569	47.6278	0.71473	0.0090242
ENSMUSG00000026701	Prdx6	6710.89	0.271101	0.0090242
ENSMUSG00000034295	Fhod3	2893.05	0.361506	0.00902841
ENSMUSG00000108444	Klk2-ps	7.61901	0.620785	0.00904917
ENSMUSG00000049796	Crh	283.258	0.658198	0.00921269
ENSMUSG00000022439	Parvg	244.525	0.530608	0.00938346
ENSMUSG00000032376	Usp3	825.794	0.461485	0.00938346
ENSMUSG00000025089	Gfra1	1702.85	0.400694	0.00938939
ENSMUSG00000024190	Dusp1	1386.33	0.541624	0.00946754
ENSMUSG00000024553	Galr1	18.2456	0.752802	0.009502
ENSMUSG00000052397	Ezr	3215.72	0.377761	0.00954891
ENSMUSG00000036661	Dennd3	262.11	0.409361	0.00963141
ENSMUSG00000000732	Icosl	132.408	0.586772	0.00993175
ENSMUSG00000037936	Scarb1	1325.94	0.352804	0.0100131
ENSMUSG00000038400	Pmepa1	2876.64	0.300891	0.0103124
ENSMUSG00000040428	Plekha4	43.7621	0.686299	0.0105168
ENSMUSG00000070942	Il1rl2	40.0173	0.701275	0.0105321
ENSMUSG00000044258	Ctla2a	425.554	0.526493	0.0106408
ENSMUSG00000039202	Abhd2	7894.64	0.360206	0.0106408
ENSMUSG00000047250	Ptgs1	567.602	0.392089	0.0108158
ENSMUSG00000046321	Hs3st2	2169.21	0.354	0.0108221
ENSMUSG00000092375	A730060N03Rik	368.323	0.546681	0.0108696
ENSMUSG00000042178	Armc5	670.498	0.319787	0.0109362
ENSMUSG00000046223	Plaur	63.9744	0.742761	0.0109797
ENSMUSG00000035829	Ppp1r26	1451.25	0.387273	0.0110559
ENSMUSG00000028793	Rnf19b	1993.11	0.283278	0.0113331
ENSMUSG00000012017	Scarf2	194.914	0.495736	0.0113808
ENSMUSG00000031410	Nxf7	28.9784	0.740896	0.0113939
ENSMUSG00000029552	Tes	132.568	0.518127	0.011581
ENSMUSG00000063558	Aox1	151.274	0.60544	0.0115962
ENSMUSG00000078612	1700024P16Rik	68.9704	0.638086	0.0115964
ENSMUSG00000031647	Mfap3l	2655.24	0.445552	0.0115964
ENSMUSG00000009654	Oit3	11.9616	0.635553	0.0116674
ENSMUSG00000001552	Jup	2019.92	0.386855	0.0116674
ENSMUSG00000028645	Slc2a1	4947.05	0.421338	0.0116839
ENSMUSG00000050035	Fhl4	28.8072	0.73097	0.0117171
ENSMUSG00000027376	Prom2	15.0575	0.712475	0.0119858
ENSMUSG00000076441	Ass1	445.794	0.386377	0.0122084
ENSMUSG00000031538	Plat	1996.16	0.302659	0.0122941
ENSMUSG00000032420	Nt5e	253.658	0.457129	0.0123155
ENSMUSG00000079012	Serpina3m	61.05	0.672918	0.0127252
ENSMUSG00000063296	Tmem117	338.357	0.392756	0.0128256
ENSMUSG00000017765	Slc12a4	1450.11	0.346677	0.0128369
ENSMUSG00000001630	Stk38l	930.182	0.32477	0.0131855
ENSMUSG00000022622	Acr	38.8598	0.723104	0.0131898
ENSMUSG00000038370	Pcp4l1	2860.24	0.493251	0.0132742
ENSMUSG00000028883	Sema3a	911.105	0.485598	0.013452
ENSMUSG00000024098	Twsg1	1127.56	0.450514	0.0134588
ENSMUSG00000021278	Amn	408.779	0.442404	0.0135167
ENSMUSG00000031511	Arhgef7	8410.42	0.216922	0.013638
ENSMUSG00000095276	Gfy	14.9925	0.688359	0.0136645
ENSMUSG00000023031	Cela1	52.2102	0.673041	0.0137199
ENSMUSG00000048126	Col6a3	284.204	0.579081	0.0139307
ENSMUSG00000067578	Cbln4	345.8	0.571021	0.0140798
ENSMUSG00000050822	Slc29a4	1587.96	0.394563	0.0140798
ENSMUSG00000027864	Ptgfrn	2697.89	0.367164	0.014117
ENSMUSG00000022231	Sema5a	4506.68	0.510241	0.01422
ENSMUSG00000037049	Smpd1	4555.41	0.243098	0.01422
ENSMUSG00000042284	Itga1	474.346	0.551928	0.014305
ENSMUSG00000045532	C1ql1	609.154	0.414452	0.0143203
ENSMUSG00000001750	Tcirg1	511.633	0.434236	0.0145173
ENSMUSG00000085148	Mir22hg	651.244	0.42889	0.0145872
ENSMUSG00000035067	Xkr6	263.541	0.552827	0.0146445
ENSMUSG00000060314	Zfp941	475.555	0.448985	0.0146955
ENSMUSG00000079057	Cyp4v3	235.842	0.499644	0.0147671
ENSMUSG00000026896	Ifih1	159.127	0.615236	0.0147858
ENSMUSG00000022665	Ccdc80	574.94	0.3802	0.0147858
ENSMUSG00000000531	Grasp	1507.13	0.429818	0.0148084
ENSMUSG00000030772	Dkk3	6538.71	0.231843	0.0148553
ENSMUSG00000034023	Fancd2	164.831	0.519335	0.0148946
ENSMUSG00000026787	Gad2	6671.8	0.427475	0.0149808
ENSMUSG00000057346	Apol9a	13.0498	0.654776	0.0150463
ENSMUSG00000048582	Gja3	18.9004	0.706632	0.0150831
ENSMUSG00000050295	Foxc1	282.81	0.428606	0.0150896
ENSMUSG00000031871	Cdh5	847.564	0.391926	0.0151663
ENSMUSG00000033788	Dysf	287.926	0.477006	0.0151714
ENSMUSG00000026840	Lamc3	535.807	0.482609	0.0154249
ENSMUSG00000001627	Ifrd1	1196.26	0.503181	0.0155541
ENSMUSG00000031626	Sorbs2	5731.73	0.382199	0.0159396
ENSMUSG00000027447	Cst3	30862.1	0.361779	0.015964
ENSMUSG00000016256	Ctsz	1022.7	0.390113	0.0160195
ENSMUSG00000034109	Golim4	1013.04	0.300981	0.0160195
ENSMUSG00000001918	Slc1a5	148.248	0.49246	0.0161166
ENSMUSG00000000339	Rtca	1539.2	0.319021	0.0161166
ENSMUSG00000036473	Tbc1d24	5331.62	0.365262	0.0162001
ENSMUSG00000061878	Sphk1	135.496	0.585129	0.0162405
ENSMUSG00000036995	Asap3	260.794	0.382806	0.0162664
ENSMUSG00000030717	Nupr1	172.75	0.520822	0.0163751
ENSMUSG00000030621	Me3	2520.76	0.30745	0.0165419
ENSMUSG00000070880	Gad1	9454.93	0.44313	0.0165927
ENSMUSG00000025931	Paqr8	7461.87	0.221079	0.0166866
ENSMUSG00000027803	Wwtr1	1087.5	0.394195	0.0171391
ENSMUSG00000090387	Gm17056	11.7784	0.657122	0.0175382
ENSMUSG00000026042	Col5a2	460.87	0.429912	0.0175468
ENSMUSG00000016528	Mapkapk2	1026.39	0.294791	0.0175468
ENSMUSG00000108854	RP23-85B15.7	51.253	0.657378	0.0176754
ENSMUSG00000100980	Gm29100	56.8337	0.67829	0.0176854
ENSMUSG00000074364	Ehd2	474.245	0.44382	0.0180692
ENSMUSG00000003849	Nqo1	89.7199	0.610381	0.0181382
ENSMUSG00000043583	4930470P17Rik	14.2195	0.671891	0.0181696
ENSMUSG00000066687	Zbtb16	1832.54	0.456089	0.0182039
ENSMUSG00000039728	Slc6a5	11.1631	0.648617	0.018246
ENSMUSG00000022440	C1qtnf6	446.29	0.518861	0.0182781
ENSMUSG00000025509	Pnpla2	863.357	0.368778	0.0182781
ENSMUSG00000039167	Adgrl4	889.286	0.404987	0.0183025
ENSMUSG00000033306	Lpp	518.479	0.467762	0.0183705
ENSMUSG00000056055	Sag	132.533	0.483061	0.0184428
ENSMUSG00000041488	Stx3	749.289	0.300966	0.0184428
ENSMUSG00000038718	Pbx3	350.753	0.462542	0.0184492
ENSMUSG00000028076	Cd1d1	65.7855	0.685512	0.0184689
ENSMUSG00000046470	Sox18	293.458	0.596825	0.0184689
ENSMUSG00000032413	Rasa2	1057.28	0.265914	0.0194202
ENSMUSG00000039838	Slc45a1	2425.29	0.251174	0.0194445
ENSMUSG00000020256	Aldh1l2	288.49	0.465174	0.0195368
ENSMUSG00000021223	Papln	245.169	0.640296	0.0195882
ENSMUSG00000024640	Psat1	4179.31	0.231334	0.0196416
ENSMUSG00000022175	Lrp10	1587.17	0.365224	0.0198364
ENSMUSG00000024909	Efemp2	377.248	0.420747	0.0198789
ENSMUSG00000042737	Dpm3	357.347	0.413584	0.019887
ENSMUSG00000000420	Galnt1	2211.84	0.31656	0.019887
ENSMUSG00000029123	Stk32b	152.887	0.505222	0.0203033
ENSMUSG00000108616	RP23-207N5.2	1232.94	0.432825	0.0203588
ENSMUSG00000016179	Camk1g	1570.72	0.291386	0.0203783
ENSMUSG00000029798	Herc6	206.737	0.549882	0.0204533
ENSMUSG00000038560	Sp6	39.644	0.692348	0.0204584
ENSMUSG00000038368	Focad	1894.16	0.352022	0.0208926
ENSMUSG00000045838	A430105I19Rik	203.807	0.487214	0.0209093
ENSMUSG00000030541	Idh2	1349.4	0.275428	0.0209264
ENSMUSG00000097028	Ptgs2os	11.9972	0.627967	0.0209569
ENSMUSG00000032726	Bmp8a	8.89043	0.594765	0.0209611
ENSMUSG00000051669	AU021092	159.391	0.513312	0.021016
ENSMUSG00000022952	Runx1	49.1545	0.624317	0.0210591
ENSMUSG00000074813	Gm14005	14.9181	0.679529	0.021148
ENSMUSG00000091472	Gm3739	94.9177	0.656701	0.0212023
ENSMUSG00000068452	Duox2	10.2821	0.625404	0.0212023
ENSMUSG00000044921	Rassf9	67.656	0.604154	0.0212422
ENSMUSG00000031727	Pmfbp1	23.2047	0.684593	0.0212683
ENSMUSG00000031983	2310022B05Rik	3311.95	0.298001	0.0214628
ENSMUSG00000081123	Gm11469	22.9411	0.687272	0.0215224
ENSMUSG00000016150	Tenm1	1721.59	0.433997	0.0216092
ENSMUSG00000054545	Ugt1a6a	41.7766	0.69111	0.0216417
ENSMUSG00000085682	Gm14267	12.9106	0.670248	0.0223181
ENSMUSG00000055865	Fam19a3	16.9973	0.629227	0.0223181
ENSMUSG00000019865	Nmbr	71.6615	0.60793	0.0223181
ENSMUSG00000050558	Prokr2	136.949	0.531816	0.0223181
ENSMUSG00000050315	Synpo2	200.778	0.495552	0.0223181
ENSMUSG00000020901	Pik3r5	309.754	0.502524	0.0228027
ENSMUSG00000022180	Slc7a8	4125.54	0.343809	0.0228056
ENSMUSG00000047419	Cmya5	190.101	0.500784	0.0229631
ENSMUSG00000030536	Iqgap1	1209.09	0.316573	0.0229631
ENSMUSG00000022076	Klhl1	171.794	0.458765	0.0235684
ENSMUSG00000002983	Relb	234.47	0.380549	0.0235684
ENSMUSG00000020275	Rel	277.532	0.437772	0.0237532
ENSMUSG00000006386	Tek	678.37	0.297639	0.0237532
ENSMUSG00000026387	Sctr	40.0281	0.653775	0.0239244
ENSMUSG00000074218	Cox7a1	33.1854	0.677792	0.0239406
ENSMUSG00000104157	Gm38101	19.0296	0.67893	0.0241203
ENSMUSG00000007891	Ctsd	11608.3	0.234746	0.0242368
ENSMUSG00000026814	Eng	1562.07	0.364433	0.0242933
ENSMUSG00000025492	Ifitm3	244.782	0.655	0.0248253
ENSMUSG00000053475	Tnfaip6	55.7098	0.650562	0.0248253
ENSMUSG00000025876	Unc5a	4393.45	0.350653	0.02514
ENSMUSG00000000275	Trim25	389.319	0.390145	0.0251861
ENSMUSG00000032181	Scg3	10484.7	0.372967	0.0253206
ENSMUSG00000030342	Cd9	1975.02	0.315968	0.0253865
ENSMUSG00000050212	Eva1b	132.027	0.505367	0.0256886
ENSMUSG00000032220	Myo1e	880.557	0.403671	0.0257404
ENSMUSG00000000093	Tbx2	128.349	0.557941	0.0257481
ENSMUSG00000006219	Fblim1	85.6722	0.593324	0.0259544
ENSMUSG00000021255	Esrrb	95.838	0.521337	0.0260627
ENSMUSG00000022519	Srl	774.374	0.424324	0.0261635
ENSMUSG00000033855	Ston1	183.928	0.488947	0.0266929
ENSMUSG00000048612	Myof	215.579	0.594029	0.0267592
ENSMUSG00000037239	Spred3	2063.27	0.387562	0.0268643
ENSMUSG00000023886	Smoc2	333.309	0.378438	0.0268643
ENSMUSG00000039461	Tcta	1137.26	0.284545	0.0271922
ENSMUSG00000030096	Slc6a6	6240.02	0.354014	0.027235
ENSMUSG00000024232	Bambi	175.923	0.487139	0.027558
ENSMUSG00000024158	Hagh	2061.86	0.284208	0.0278247
ENSMUSG00000055026	Gabrg3	1569.42	0.265694	0.028258
ENSMUSG00000105602	Gm10636	8.09705	0.548715	0.0282834
ENSMUSG00000050671	Ism2	19.8835	0.623903	0.0284122
ENSMUSG00000072812	Ahnak2	163.482	0.576078	0.0284205
ENSMUSG00000102234	Gm37885	203.143	0.619568	0.0284591
ENSMUSG00000025579	Gaa	9245.71	0.333017	0.0285612
ENSMUSG00000004044	Ptrf	858.532	0.400162	0.0286649
ENSMUSG00000039239	Tgfb2	813.185	0.421738	0.0287175
ENSMUSG00000049526	Tmem202	20.8133	0.669151	0.0288215
ENSMUSG00000020067	Mypn	143.995	0.497284	0.0288215
ENSMUSG00000004446	Bid	346.79	0.338462	0.0289784
ENSMUSG00000028613	Lrp8	4671.33	0.41097	0.0290116
ENSMUSG00000051502	Ufsp1	306.637	0.538674	0.0293679
ENSMUSG00000037411	Serpine1	60.0503	0.621926	0.0294542
ENSMUSG00000038587	Akap12	1350.74	0.418842	0.0297531
ENSMUSG00000001946	Esam	810.237	0.335344	0.0300325
ENSMUSG00000025726	Slc28a1	9.85348	0.631606	0.0301501
ENSMUSG00000068117	Mei1	77.1693	0.66468	0.0301547
ENSMUSG00000010307	Tmem86a	594.095	0.346904	0.0301547
ENSMUSG00000073436	Eme2	1536.16	0.312429	0.0304673
ENSMUSG00000059901	Adamts14	45.8608	0.626745	0.0305714
ENSMUSG00000049537	Tecrl	8.62006	0.559959	0.0309879
ENSMUSG00000073532	Gm7276	85.7991	0.603805	0.0311689
ENSMUSG00000046618	Olfml2a	182.008	0.4694	0.0313721
ENSMUSG00000061758	Akr1b10	393.052	0.331258	0.0314991
ENSMUSG00000025026	Add3	4947.62	0.20811	0.0315302
ENSMUSG00000027346	Gpcpd1	4369.59	0.289944	0.0315595
ENSMUSG00000034957	Cebpa	457.188	0.371905	0.0315896
ENSMUSG00000029802	Abcg2	638.961	0.345596	0.0316719
ENSMUSG00000019923	Zwint	20055.5	0.283658	0.0316719
ENSMUSG00000105469	A930036I15Rik	36.7571	0.659009	0.0317791
ENSMUSG00000040584	Abcb1a	1304.75	0.34356	0.0318819
ENSMUSG00000029344	Tpst2	1139.81	0.370627	0.0322177
ENSMUSG00000046805	Mpeg1	663.81	0.392937	0.0325373
ENSMUSG00000020538	Srebf1	1894.23	0.395237	0.0325661
ENSMUSG00000026072	Il1r1	214.943	0.454434	0.032599
ENSMUSG00000028347	Tmeff1	3483.04	0.294186	0.032684
ENSMUSG00000038623	Tm6sf1	638.965	0.328768	0.032889
ENSMUSG00000056999	Ide	2450	0.243857	0.0333638
ENSMUSG00000026584	Scyl3	883.913	0.282592	0.0336796
ENSMUSG00000056214	Pard6g	289.379	0.351951	0.0337787
ENSMUSG00000053279	Aldh1a1	1836.74	0.412877	0.0338519
ENSMUSG00000029765	Plxna4	7153.25	0.410758	0.0340034
ENSMUSG00000047344	Lancl3	156.47	0.588088	0.0344526
ENSMUSG00000002957	Ap2a2	13629.8	0.27603	0.0344738
ENSMUSG00000053110	Yap1	951.693	0.286594	0.0347317
ENSMUSG00000042010	Acacb	261.994	0.41017	0.0347445
ENSMUSG00000005320	Fgfr4	10.3104	0.582696	0.0348471
ENSMUSG00000036480	Prss56	295.188	0.609452	0.0351722
ENSMUSG00000075302	Erich2	28.8237	0.652335	0.0352171
ENSMUSG00000000134	Tfe3	1648.9	0.248433	0.0352171
ENSMUSG00000046854	Pip5kl1	231.506	0.438773	0.035223
ENSMUSG00000008932	Slc1a7	14.3856	0.639333	0.0354171
ENSMUSG00000010064	Slc38a3	3894.93	0.364193	0.0354343
ENSMUSG00000026678	Rgs5	5864.71	0.358428	0.0354343
ENSMUSG00000023905	Tnfrsf12a	147.883	0.500486	0.0359354
ENSMUSG00000070044	Fam149a	1050.28	0.285346	0.0360306
ENSMUSG00000072653	Zfp783	305.624	0.387086	0.0360844
ENSMUSG00000019846	Lama4	881.127	0.437638	0.036128
ENSMUSG00000028101	Pias3	587.764	0.366511	0.0362956
ENSMUSG00000034656	Cacna1a	11251.6	0.411375	0.0364695
ENSMUSG00000021670	Hmgcr	7334.51	0.273218	0.0365173
ENSMUSG00000039230	Tbcd	2076.52	0.242565	0.0365227
ENSMUSG00000045318	Adra2c	685.156	0.369068	0.0369693
ENSMUSG00000021260	Hhipl1	174.986	0.522501	0.0370135
ENSMUSG00000062312	Erbb2	170.67	0.466632	0.0370135
ENSMUSG00000037003	Tns2	544.431	0.383928	0.0370135
ENSMUSG00000026979	Psd4	61.5471	0.606307	0.0371146
ENSMUSG00000039153	Runx2	304.805	0.417291	0.0371472
ENSMUSG00000033047	Eif3l	2668.67	0.230265	0.0372533
ENSMUSG00000109293	Dcst2	34.2841	0.621828	0.0374302
ENSMUSG00000105703	Gm43305	9897.6	0.358633	0.0377338
ENSMUSG00000042476	Abcb4	228.103	0.405122	0.0379186
ENSMUSG00000075297	H60b	17.531	0.645344	0.0379947
ENSMUSG00000000682	Cd52	30.2796	0.645134	0.0379947
ENSMUSG00000040483	Xaf1	157.766	0.613728	0.0381122
ENSMUSG00000021725	Parp8	920.045	0.281757	0.0382329
ENSMUSG00000054520	Sh3bp2	183.96	0.436605	0.0382579
ENSMUSG00000011148	Adssl1	453.308	0.489213	0.0382919
ENSMUSG00000022489	Pde1b	6031.8	0.388294	0.038865
ENSMUSG00000028159	Dapp1	185.474	0.464361	0.0391475
ENSMUSG00000001240	Ramp2	655.556	0.274491	0.0393433
ENSMUSG00000046694	Fam46b	11.1837	0.614251	0.0393589
ENSMUSG00000028708	Mknk1	1119.89	0.271738	0.0394632
ENSMUSG00000066607	6030419C18Rik	5080.03	0.290336	0.0395399
ENSMUSG00000048264	Dip2c	4179.63	0.331724	0.0397528
ENSMUSG00000032911	Cspg4	1799.34	0.377848	0.0397847
ENSMUSG00000019891	Dcbld1	420.127	0.35794	0.0400047
ENSMUSG00000044456	Rin3	174.082	0.460932	0.0401513
ENSMUSG00000001166	Oas1c	34.3124	0.624809	0.0401918
ENSMUSG00000041736	Tspo	65.712	0.553156	0.0406548
ENSMUSG00000029206	Nsun7	194.031	0.419275	0.0408001
ENSMUSG00000017446	C1qtnf1	251.411	0.546275	0.0408148
ENSMUSG00000009585	Apobec3	158.639	0.46896	0.0410518
ENSMUSG00000016554	Eif3d	2435.58	0.271163	0.0410628
ENSMUSG00000029468	P2rx7	337.215	0.40146	0.0412845
ENSMUSG00000054640	Slc8a1	1428.86	0.534199	0.0412994
ENSMUSG00000006764	Tph2	87.7357	0.566709	0.0413291
ENSMUSG00000031642	Sh3rf1	2139.21	0.296618	0.0422686
ENSMUSG00000044216	Kcnj4	4820.53	0.272151	0.042302
ENSMUSG00000021765	Fst	82.5876	0.596819	0.0423215
ENSMUSG00000058897	Col25a1	1399.29	0.344955	0.0424228
ENSMUSG00000019841	Rev3l	2045.05	0.255965	0.0424251
ENSMUSG00000037708	Spag6	65.0491	0.552925	0.0424427
ENSMUSG00000001506	Col1a1	1579.66	0.38736	0.0425242
ENSMUSG00000039476	Prrx2	33.7736	0.630364	0.0428633
ENSMUSG00000086822	5330413P13Rik	51.8778	0.595528	0.0430034
ENSMUSG00000022790	Igsf11	1303.57	0.248768	0.0430034
ENSMUSG00000031075	Ano1	127.737	0.45303	0.043084
ENSMUSG00000036412	Arsi	60.1387	0.595739	0.0433866
ENSMUSG00000060224	Pyroxd2	148.836	0.413603	0.0439721
ENSMUSG00000036560	Lgi4	859.444	0.347413	0.0445311
ENSMUSG00000031997	Trpc6	184.446	0.493602	0.0446206
ENSMUSG00000052102	Gnpda1	703.796	0.265679	0.0446971
ENSMUSG00000015843	Rxrg	418.092	0.457717	0.0450341
ENSMUSG00000035354	Uvrag	1386.78	0.235199	0.0450341
ENSMUSG00000037188	Grhl3	46.4497	0.59593	0.0451689
ENSMUSG00000020474	Polm	175.184	0.497695	0.0453224
ENSMUSG00000024529	Lox	110.901	0.593888	0.0456675
ENSMUSG00000086998	Gm16033	20.607	0.578896	0.0458774
ENSMUSG00000047606	Ankrd34c	364.96	0.545249	0.0460624
ENSMUSG00000021125	Arg2	90.689	0.502362	0.0461733
ENSMUSG00000036181	Hist1h1c	398.585	0.433664	0.0463043
ENSMUSG00000036585	Fgf1	1776.2	0.268043	0.0463852
ENSMUSG00000072949	Acot1	316.909	0.386864	0.046403
ENSMUSG00000013974	Mcemp1	14.1696	0.612611	0.0465308
ENSMUSG00000068122	Agtr2	18.9966	0.570524	0.0465308
ENSMUSG00000037656	Slc20a2	2075.2	0.263104	0.0465308
ENSMUSG00000032501	Trib1	1047.31	0.352277	0.0470374
ENSMUSG00000030341	Tnfrsf1a	364.757	0.363284	0.0471412
ENSMUSG00000107577	Gm44103	121.026	0.552711	0.0477745
ENSMUSG00000066406	Akap13	1794.28	0.379993	0.0478699
ENSMUSG00000016552	Foxred2	787.724	0.319981	0.047964
ENSMUSG00000036131	Frmd7	25.4354	0.62407	0.048051
ENSMUSG00000037621	Atoh8	75.8433	0.528056	0.0484694
ENSMUSG00000028854	Slc9a1	2568.54	0.331102	0.0484694
ENSMUSG00000026980	Ly75	481.7	0.489346	0.0485699
ENSMUSG00000008384	Sertad1	279.647	0.422576	0.0490569
ENSMUSG00000051048	P4ha3	265.407	0.541614	0.049089
ENSMUSG00000035279	Ssc5d	99.315	0.514823	0.0496137
ENSMUSG00000038146	Notch3	1398.2	0.404244	0.049802

## Sheet: Down-Regulated Genes
ENSEMBL_ID	Name	baseMean	log2(FC)	padj
ENSMUSG00000004366	Sst	3293.88	-2.83631	2.22786e-93
ENSMUSG00000026890	Lhx6	334.094	-2.51617	3.57002e-66
ENSMUSG00000005716	Pvalb	576.691	-2.46637	3.0017e-45
ENSMUSG00000029471	Camkk2	10469.9	-0.989184	7.07332e-31
ENSMUSG00000038026	Kcnj9	4124.09	-0.977397	1.47934e-29
ENSMUSG00000020042	Btbd11	940.885	-1.16901	2.36384e-27
ENSMUSG00000026841	Fibcd1	1165.81	-1.31038	1.0307e-26
ENSMUSG00000026344	Lypd1	3161.93	-1.29138	1.30717e-25
ENSMUSG00000046593	Tmem215	323.779	-1.61981	5.55634e-24
ENSMUSG00000029151	Slc30a3	3892.04	-0.974305	9.78187e-23
ENSMUSG00000025221	Kcnip2	4061.23	-1.09763	2.15172e-22
ENSMUSG00000026452	Syt2	1210.19	-1.19926	2.96702e-22
ENSMUSG00000024990	Rbp4	321.671	-1.29085	1.76032e-20
ENSMUSG00000064065	Ipcef1	2840.42	-0.773321	6.84224e-20
ENSMUSG00000051107	Gm15440	1630.14	-0.761884	5.03303e-19
ENSMUSG00000039313	AF529169	172.966	-1.33719	4.23444e-17
ENSMUSG00000021721	Htr1a	556.474	-1.06796	2.9303e-16
ENSMUSG00000032128	Robo3	1454.74	-1.30846	1.26448e-15
ENSMUSG00000021708	Rasgrf2	3091.9	-1.15585	1.48576e-15
ENSMUSG00000059213	Ddn	22097.9	-0.798231	2.62116e-15
ENSMUSG00000021732	Fgf10	129.955	-1.6126	8.17559e-15
ENSMUSG00000030905	Crym	2744.24	-1.06724	2.3977e-14
ENSMUSG00000021032	Ngb	157.003	-1.574	3.52088e-14
ENSMUSG00000051323	Pcdh19	1936.28	-0.821607	1.94938e-13
ENSMUSG00000096914	Galntl6	785.394	-0.811808	8.50144e-13
ENSMUSG00000032936	Camkv	16615.3	-0.573937	1.00318e-12
ENSMUSG00000044352	Sowaha	3126.01	-0.708864	4.53059e-12
ENSMUSG00000051065	Mb21d2	1511.62	-0.57616	6.52679e-12
ENSMUSG00000020000	Moxd1	179.414	-1.28123	8.7514e-12
ENSMUSG00000028909	Ptpru	1551.12	-0.893504	1.12268e-11
ENSMUSG00000025128	Bhlhe22	1700.24	-0.814042	1.25297e-11
ENSMUSG00000062372	Otof	413.249	-1.2644	1.34881e-11
ENSMUSG00000046447	Camk2n1	38411.1	-0.799498	4.13086e-11
ENSMUSG00000038065	Mturn	4554.86	-0.574396	1.11483e-10
ENSMUSG00000020848	Doc2b	1256.11	-0.699424	1.77023e-10
ENSMUSG00000024921	Smarca2	6454.26	-0.680113	1.77023e-10
ENSMUSG00000032564	Cpne4	1688	-0.670528	1.77023e-10
ENSMUSG00000049281	Scn3b	3925.29	-0.670345	1.77023e-10
ENSMUSG00000039166	Akap7	1327.45	-0.672846	2.22436e-10
ENSMUSG00000050447	Lypd6	742.928	-0.835433	5.97717e-10
ENSMUSG00000022208	Jph4	13185.4	-0.747001	6.04096e-10
ENSMUSG00000007207	Stx1a	11788.3	-0.429613	7.98829e-10
ENSMUSG00000030340	Scnn1a	159.946	-1.10177	1.35654e-09
ENSMUSG00000006782	Cnp	19001.4	-0.46815	1.57683e-09
ENSMUSG00000028838	Extl1	2979.9	-0.654702	1.76118e-09
ENSMUSG00000025885	Myo5b	1568.6	-0.790241	1.82693e-09
ENSMUSG00000029333	Rasgef1b	1664.91	-0.610371	2.5267e-09
ENSMUSG00000041607	Mbp	105330	-0.516589	3.41064e-09
ENSMUSG00000052302	Tbc1d30	3295.2	-0.573939	3.83573e-09
ENSMUSG00000003352	Cacnb3	7001.08	-0.628204	4.30082e-09
ENSMUSG00000084898	Gm12371	135.226	-1.16319	4.33035e-09
ENSMUSG00000058070	Eml1	3144.64	-0.461383	4.70542e-09
ENSMUSG00000022537	Tmem44	2708.22	-0.697652	4.97439e-09
ENSMUSG00000032705	Exd2	2429.08	-0.600841	5.62466e-09
ENSMUSG00000061411	Nol4l	2451.43	-0.533969	6.08917e-09
ENSMUSG00000024517	Grp	275.613	-1.30408	6.16806e-09
ENSMUSG00000010086	Rnf112	8234.73	-0.504575	6.86951e-09
ENSMUSG00000058420	Syt17	1353.94	-0.706195	7.62135e-09
ENSMUSG00000057649	Brd9	1712.45	-0.599123	8.5763e-09
ENSMUSG00000003469	Phyhip	12448.3	-0.573491	8.64724e-09
ENSMUSG00000097182	A830009L08Rik	210.107	-0.849127	1.02972e-08
ENSMUSG00000037362	Nov	4842.82	-0.806202	1.30853e-08
ENSMUSG00000025092	Hspa12a	8199.21	-0.566255	1.61131e-08
ENSMUSG00000041594	Tmtc4	464.895	-0.694372	1.6925e-08
ENSMUSG00000020810	Cygb	1023.47	-0.851444	1.90936e-08
ENSMUSG00000070803	Cited4	217.83	-1.06292	2.68533e-08
ENSMUSG00000036634	Mag	11391.2	-0.521567	3.23562e-08
ENSMUSG00000047496	Rnf152	756.877	-0.685797	3.35439e-08
ENSMUSG00000029602	Rasal1	3144	-0.672275	4.32611e-08
ENSMUSG00000044912	Syt16	2689.59	-0.503138	4.51515e-08
ENSMUSG00000042156	Dzip1	1966.67	-0.481994	4.67027e-08
ENSMUSG00000035681	Kcnc2	2320.66	-1.06442	5.2677e-08
ENSMUSG00000046178	Nxph1	995.679	-0.813189	6.26779e-08
ENSMUSG00000027004	Frzb	471.057	-0.927277	8.16493e-08
ENSMUSG00000036225	Kctd1	1947.01	-0.598073	8.82501e-08
ENSMUSG00000072214	2005-09-01	27546.9	-0.404718	1.01865e-07
ENSMUSG00000022055	Nefl	16334.5	-0.442384	1.19249e-07
ENSMUSG00000040164	Kcns1	381.063	-0.862653	1.67749e-07
ENSMUSG00000038020	Rapgefl1	6539.81	-0.554836	1.68532e-07
ENSMUSG00000026312	Cdh7	362.474	-0.896985	1.74568e-07
ENSMUSG00000010554	Mettl16	771.918	-0.556983	1.85433e-07
ENSMUSG00000021214	Akr1c18	22.9616	-1.2858	1.99937e-07
ENSMUSG00000062563	Cys1	154.482	-1.05963	2.47486e-07
ENSMUSG00000039706	Ldb2	1158.62	-0.599225	2.75077e-07
ENSMUSG00000006586	Runx1t1	797.978	-0.565804	3.06545e-07
ENSMUSG00000022212	Cpne6	5148.25	-0.54926	3.8907e-07
ENSMUSG00000030310	Slc6a1	16575.9	-0.542762	4.81743e-07
ENSMUSG00000048616	Nog	242.363	-0.929137	5.04849e-07
ENSMUSG00000094626	Cecr6	3550.43	-0.4802	5.46331e-07
ENSMUSG00000001143	Lman2l	1264.68	-0.469014	6.02255e-07
ENSMUSG00000026463	Atp2b4	6556.98	-0.652232	6.60868e-07
ENSMUSG00000020524	Gria1	10955.1	-0.488502	6.74141e-07
ENSMUSG00000028584	Lrrc38	59.4423	-1.21232	7.43959e-07
ENSMUSG00000003934	Efnb3	3094.54	-0.478384	7.77784e-07
ENSMUSG00000104916	Gm42830	254.239	-1.17398	7.93105e-07
ENSMUSG00000025795	Rassf3	1191.56	-0.705723	9.02754e-07
ENSMUSG00000046314	Stxbp6	1535.45	-0.565467	9.02754e-07
ENSMUSG00000097545	Mir124a-1hg	4356.38	-0.633671	9.96257e-07
ENSMUSG00000083084	Gm14667	368.115	-1.12569	1.04606e-06
ENSMUSG00000018470	Kcnab3	882.865	-0.674258	1.04939e-06
ENSMUSG00000043439	E130012A19Rik	1339.32	-0.658014	1.18773e-06
ENSMUSG00000006403	Adamts4	1583.98	-0.546046	1.232e-06
ENSMUSG00000046818	Ddit4l	383.521	-0.991624	1.50938e-06
ENSMUSG00000054855	Rnd1	1188.21	-0.720348	1.63649e-06
ENSMUSG00000030134	Rasgef1a	5427.86	-0.489652	1.655e-06
ENSMUSG00000021676	Iqgap2	808.476	-0.711344	1.70539e-06
ENSMUSG00000029419	Gm996	4761.85	-0.400266	1.9134e-06
ENSMUSG00000052406	Rexo4	1316.26	-0.477037	2.30962e-06
ENSMUSG00000035576	L3mbtl1	291.788	-0.819072	2.31108e-06
ENSMUSG00000042817	Flt3	162.866	-0.774063	2.45162e-06
ENSMUSG00000048988	Elfn1	1159.7	-0.766108	2.52028e-06
ENSMUSG00000001763	Tspan33	811.331	-0.572694	2.64543e-06
ENSMUSG00000037843	Vstm2l	2984.14	-0.599599	2.78176e-06
ENSMUSG00000051497	Kcnj16	650.772	-0.667994	2.86617e-06
ENSMUSG00000036111	Lmo1	232.436	-0.881503	2.95308e-06
ENSMUSG00000021217	Tshz3	988.791	-0.602461	3.12355e-06
ENSMUSG00000026443	Lrrn2	4002.85	-0.400053	4.42681e-06
ENSMUSG00000032890	Rims3	2589.26	-0.563205	5.06862e-06
ENSMUSG00000042514	Klhl14	75.356	-0.979285	5.22502e-06
ENSMUSG00000030103	Bhlhe40	2140.74	-0.616951	5.31499e-06
ENSMUSG00000020277	Pfkl	4917.3	-0.44085	5.88823e-06
ENSMUSG00000020607	Fam84a	1859.94	-0.4447	6.25925e-06
ENSMUSG00000034910	Pygo1	1328.3	-0.486446	6.53985e-06
ENSMUSG00000027577	Chrna4	1566.59	-0.575342	6.68282e-06
ENSMUSG00000033966	Cdkl4	421.462	-0.550212	6.68282e-06
ENSMUSG00000048138	Dmrt2	20.0697	-1.13864	6.70537e-06
ENSMUSG00000102422	Schip1	208.106	-0.834385	6.70537e-06
ENSMUSG00000037579	Kcnh3	6589.55	-0.513575	7.04537e-06
ENSMUSG00000038132	Rbm24	537.377	-0.679472	7.28845e-06
ENSMUSG00000053310	Nrgn	55586.2	-0.840898	8.00767e-06
ENSMUSG00000040699	Limd2	1960.48	-0.416003	9.7727e-06
ENSMUSG00000032076	Cadm1	4979.55	-0.459163	1.00345e-05
ENSMUSG00000020447	Npc1l1	84.7297	-0.919049	1.08771e-05
ENSMUSG00000052581	Lrrtm4	1230.81	-0.497947	1.17439e-05
ENSMUSG00000045034	Ankrd34b	535.242	-0.596799	1.2068e-05
ENSMUSG00000062151	Unc13c	1518.07	-0.835547	1.31833e-05
ENSMUSG00000073888	Ccl27a	1720.77	-0.663688	1.40366e-05
ENSMUSG00000015852	Fcrls	651.703	-0.486776	1.40366e-05
ENSMUSG00000023011	Faim2	10645.4	-0.585966	1.41825e-05
ENSMUSG00000070802	Pnmal2	9107.28	-0.622588	1.46795e-05
ENSMUSG00000038305	Spats2l	978.228	-0.50053	1.46795e-05
ENSMUSG00000062077	Trim54	19.9509	-1.08939	1.66004e-05
ENSMUSG00000020823	Sec14l1	7701.94	-0.366408	1.74256e-05
ENSMUSG00000006362	Cbfa2t3	1095.48	-0.586239	1.78681e-05
ENSMUSG00000031990	Jam3	942.729	-0.519494	1.78681e-05
ENSMUSG00000003411	Rab3b	1837.97	-0.472737	1.88155e-05
ENSMUSG00000035486	Plk5	129.969	-1.07475	2.06887e-05
ENSMUSG00000035277	Arx	578.783	-0.616521	2.21412e-05
ENSMUSG00000046318	Ccbe1	190.44	-0.832971	2.35758e-05
ENSMUSG00000068744	Psrc1	174.185	-0.72123	2.35758e-05
ENSMUSG00000058756	Thra	26535.7	-0.527227	2.35758e-05
ENSMUSG00000031028	Tub	7192.75	-0.416038	2.42855e-05
ENSMUSG00000061013	Mkx	300.677	-0.79545	2.48089e-05
ENSMUSG00000049946	BC030500	228.265	-0.721668	2.48089e-05
ENSMUSG00000042249	Adrbk2	3020.08	-0.456314	2.71059e-05
ENSMUSG00000024793	Tnfrsf25	189.454	-0.752912	2.95089e-05
ENSMUSG00000038793	Lefty1	54.7199	-1.05824	3.42568e-05
ENSMUSG00000045087	S1pr5	409.53	-0.677846	3.80532e-05
ENSMUSG00000030092	Cntn6	564.375	-0.640494	3.87039e-05
ENSMUSG00000019996	Map7	2011	-0.550037	4.15528e-05
ENSMUSG00000036959	Bcorl1	906.093	-0.576527	4.42631e-05
ENSMUSG00000074657	Kif5a	57538.8	-0.54935	4.42631e-05
ENSMUSG00000007944	Ttc9b	6507.51	-0.441139	4.45239e-05
ENSMUSG00000033910	Gucy1a3	2242.9	-0.462085	4.50286e-05
ENSMUSG00000003949	Hlf	4538.68	-0.578429	4.51602e-05
ENSMUSG00000016494	Cd34	1902.9	-0.537047	4.51602e-05
ENSMUSG00000005674	Tomm40l	1705.34	-0.438231	4.51602e-05
ENSMUSG00000036943	Rab8b	1051.08	-0.502179	4.6628e-05
ENSMUSG00000024664	Fads3	1077.97	-0.394547	4.74584e-05
ENSMUSG00000028541	B4galt2	4255.18	-0.446564	4.94936e-05
ENSMUSG00000022629	Kif21a	4215.38	-0.368709	4.95696e-05
ENSMUSG00000074785	Plxnc1	1299.9	-0.616801	5.1059e-05
ENSMUSG00000020484	Xbp1	1937.77	-0.4439	5.14103e-05
ENSMUSG00000044042	Fmn1	402.357	-0.827693	5.46271e-05
ENSMUSG00000060152	Pop5	875.025	-0.453023	5.73777e-05
ENSMUSG00000033161	Atp1a1	39451	-0.399363	5.82176e-05
ENSMUSG00000014846	Tppp3	688.375	-0.582659	6.05879e-05
ENSMUSG00000031137	Fgf13	5847.34	-0.45536	6.06228e-05
ENSMUSG00000034248	Slc25a37	1023.07	-0.523327	6.15895e-05
ENSMUSG00000022206	Npr3	350.269	-0.633661	6.3384e-05
ENSMUSG00000058441	Panx2	3371.7	-0.464693	6.37916e-05
ENSMUSG00000046204	Pnma2	1878.53	-0.391694	6.42031e-05
ENSMUSG00000032625	Thsd7a	1363.47	-0.429951	6.8002e-05
ENSMUSG00000025813	Homer2	2939.07	-0.561232	6.85524e-05
ENSMUSG00000034209	Rasl10a	659.22	-0.644699	6.97114e-05
ENSMUSG00000053483	Usp21	1219.01	-0.480545	7.10633e-05
ENSMUSG00000037348	Paqr7	2220.8	-0.406461	7.66162e-05
ENSMUSG00000017740	Slc12a5	18703.2	-0.426581	7.67328e-05
ENSMUSG00000057003	Myh4	40.3109	-1.01066	8.1188e-05
ENSMUSG00000071719	Tmem28	723.653	-0.516384	8.78092e-05
ENSMUSG00000055675	Kbtbd11	4273.98	-0.361266	9.59428e-05
ENSMUSG00000061816	Myl1	19.3256	-1.00956	0.00010266
ENSMUSG00000034265	Zdhhc14	1411.57	-0.364387	0.000103783
ENSMUSG00000038112	AW551984	211.951	-0.823182	0.000105183
ENSMUSG00000039579	Grin3a	2232.93	-0.565108	0.000113376
ENSMUSG00000042115	Klhdc8a	791.931	-0.516331	0.000125407
ENSMUSG00000038481	Cdk19	2446.13	-0.462153	0.00014948
ENSMUSG00000044252	Osbpl1a	9762.26	-0.47546	0.000151632
ENSMUSG00000030605	Mfge8	5488.64	-0.513034	0.000160657
ENSMUSG00000035711	Dok3	119.69	-0.723636	0.000165824
ENSMUSG00000015568	Lpl	1566.81	-0.478359	0.000171946
ENSMUSG00000028222	Calb1	2760.02	-0.755421	0.000194299
ENSMUSG00000052125	F730043M19Rik	654.998	-0.605071	0.00021503
ENSMUSG00000058975	Kcnc1	4984.92	-0.555845	0.000222475
ENSMUSG00000055435	Maf	905.286	-0.429173	0.000244063
ENSMUSG00000043448	Gjc2	822.407	-0.576664	0.000245552
ENSMUSG00000038068	Rnf144b	792.261	-0.508262	0.000253169
ENSMUSG00000040133	Gpr176	553.263	-0.453713	0.000256325
ENSMUSG00000066189	Cacng3	3990.22	-0.36693	0.000265077
ENSMUSG00000059456	Ptk2b	9376.78	-0.498682	0.000272525
ENSMUSG00000039137	Whrn	1581.21	-0.583567	0.000282366
ENSMUSG00000032398	Snapc5	407.777	-0.463294	0.000285218
ENSMUSG00000028004	Npy2r	239.633	-0.821079	0.00029163
ENSMUSG00000068966	Zbtb34	920.874	-0.43387	0.000294211
ENSMUSG00000029361	Nos1	1568.72	-0.621959	0.000294826
ENSMUSG00000032580	Rbm5	4849.76	-0.33454	0.000300087
ENSMUSG00000029817	Tra2a	2177.41	-0.447012	0.000303834
ENSMUSG00000021534	1700001L19Rik	293.365	-0.758662	0.000318036
ENSMUSG00000034324	Tmem132c	238.796	-0.626112	0.000328088
ENSMUSG00000022054	Nefm	9478.6	-0.67917	0.000333637
ENSMUSG00000004865	Srpk1	2662.32	-0.517131	0.000339965
ENSMUSG00000033965	Slc16a2	2444.46	-0.428305	0.000358244
ENSMUSG00000030323	Ift122	1267.89	-0.390688	0.000366336
ENSMUSG00000048004	Tmem196	210.768	-0.628542	0.000376282
ENSMUSG00000018415	Gid4	2265.63	-0.39795	0.00038269
ENSMUSG00000026354	Lct	293.467	-0.692863	0.000401864
ENSMUSG00000024957	Kcnk4	372.161	-0.556676	0.000414563
ENSMUSG00000056692	D17Wsu92e	8161.2	-0.296864	0.000423339
ENSMUSG00000029455	Aldh2	1752.77	-0.3897	0.000427872
ENSMUSG00000022025	Lect1	48.7457	-0.92527	0.000438892
ENSMUSG00000044365	Cxxc4	987.295	-0.456687	0.000440585
ENSMUSG00000040424	Hipk4	1064.06	-0.794088	0.000441789
ENSMUSG00000056069	Fam105a	509.772	-0.45976	0.000453847
ENSMUSG00000024044	Epb41l3	4654.4	-0.338177	0.000473799
ENSMUSG00000033594	Spata2l	2952.08	-0.381426	0.000492275
ENSMUSG00000015879	Fam184b	401.302	-0.64607	0.000498376
ENSMUSG00000005483	Dnajb1	1496.72	-0.429419	0.000503256
ENSMUSG00000093536	Smim17	315.047	-0.658076	0.000513485
ENSMUSG00000018844	Fndc8	36.943	-0.912267	0.000529809
ENSMUSG00000035268	Pkig	1596.69	-0.436489	0.000533435
ENSMUSG00000023809	Rps6ka2	2677.72	-0.495789	0.000534629
ENSMUSG00000043079	Synpo	6537.31	-0.397309	0.000534629
ENSMUSG00000037610	Kcnmb2	75.9854	-0.813742	0.000536266
ENSMUSG00000089715	Cbx6	30018.3	-0.338578	0.000542365
ENSMUSG00000016386	Mpped2	869.322	-0.550954	0.000566381
ENSMUSG00000057455	Rit2	1185.09	-0.389195	0.000603286
ENSMUSG00000000627	Sema4f	1767.59	-0.423182	0.00061899
ENSMUSG00000032648	Pygm	1305.89	-0.53076	0.000622525
ENSMUSG00000074575	Kcng1	1835.69	-0.454325	0.000645305
ENSMUSG00000027296	Itpka	4292.19	-0.477413	0.00066654
ENSMUSG00000073755	5730409E04Rik	3351.73	-0.392506	0.00066654
ENSMUSG00000042066	Tmcc2	6383.73	-0.37165	0.000679015
ENSMUSG00000041263	Rusc1	6275.87	-0.331064	0.000692167
ENSMUSG00000046999	1110032F04Rik	447.527	-0.594866	0.000736107
ENSMUSG00000041828	Abca8a	72.7846	-0.808039	0.000745068
ENSMUSG00000098061	Gm26945	87.9423	-0.843505	0.000750886
ENSMUSG00000074622	Mafb	712.64	-0.505092	0.000758496
ENSMUSG00000019467	Arhgef25	2581.5	-0.400814	0.000760242
ENSMUSG00000022372	Sla	506.075	-0.716687	0.000766318
ENSMUSG00000031750	Il34	1617.85	-0.444899	0.000773133
ENSMUSG00000040606	Kazn	2840.25	-0.322285	0.000777614
ENSMUSG00000022773	Ypel1	1190.63	-0.508173	0.000848521
ENSMUSG00000034271	Jdp2	1132.81	-0.411942	0.000863177
ENSMUSG00000021974	Fgf9	501.465	-0.474475	0.000874282
ENSMUSG00000000247	Lhx2	2629.28	-0.326538	0.00087671
ENSMUSG00000026860	Sh3glb2	5682.72	-0.304359	0.000899828
ENSMUSG00000048644	Ctxn1	12423.6	-0.338121	0.000903889
ENSMUSG00000075334	Rprm	2034.12	-0.694355	0.000910506
ENSMUSG00000034926	Dhcr24	6487.37	-0.343464	0.000927979
ENSMUSG00000070867	Trabd2b	215.433	-0.609083	0.000943297
ENSMUSG00000020029	Nudt4	6393.01	-0.380992	0.000948476
ENSMUSG00000007877	Tcap	154.319	-0.705556	0.000966761
ENSMUSG00000020150	Gamt	592.753	-0.424059	0.00097086
ENSMUSG00000047507	Baiap3	276.336	-0.699135	0.000973827
ENSMUSG00000040998	Npnt	3421.35	-0.572491	0.000989001
ENSMUSG00000034245	Hdac11	4333.2	-0.338511	0.00103311
ENSMUSG00000022416	Cacna1i	5685.77	-0.529778	0.00103825
ENSMUSG00000062209	Erbb4	1907.6	-0.60756	0.00113498
ENSMUSG00000031016	Wee1	294.792	-0.553181	0.00115557
ENSMUSG00000017314	Mpp2	7384.14	-0.322179	0.00116134
ENSMUSG00000105152	Gm42864	61.0004	-0.834686	0.00116571
ENSMUSG00000037703	Lzts3	4640.41	-0.497723	0.00119108
ENSMUSG00000021803	Cdhr1	310.975	-0.658829	0.00123627
ENSMUSG00000042581	Thsd7b	392.965	-0.496489	0.00124899
ENSMUSG00000033063	Cntnap3	253.562	-0.585635	0.0012819
ENSMUSG00000032285	Dnaja4	926.09	-0.404535	0.00129697
ENSMUSG00000078307	AI593442	7200.53	-0.477909	0.00131968
ENSMUSG00000038695	Josd2	1085.27	-0.391381	0.00132563
ENSMUSG00000107096	Gm43597	737.303	-0.434341	0.00134803
ENSMUSG00000003872	Lin7b	1586.4	-0.453237	0.0013556
ENSMUSG00000022867	Usp25	986.216	-0.362448	0.00137615
ENSMUSG00000104586	4921539H07Rik	65.0168	-0.865882	0.00139225
ENSMUSG00000027859	Ngf	104.137	-0.664805	0.00139225
ENSMUSG00000036985	Zdhhc9	2501.23	-0.336176	0.00140409
ENSMUSG00000047428	Dlk2	924.778	-0.466382	0.00141027
ENSMUSG00000026571	Dcaf6	3020.73	-0.331615	0.00141669
ENSMUSG00000085028	Slc2a4rg-ps	166.064	-0.712045	0.00141914
ENSMUSG00000026393	Nek7	1247.08	-0.360667	0.00144075
ENSMUSG00000053436	Mapk14	3378.12	-0.398617	0.0014639
ENSMUSG00000078851	Hist3h2a	994.7	-0.55405	0.00151802
ENSMUSG00000049583	Grm5	4778.18	-0.460817	0.0015257
ENSMUSG00000036915	Kirrel2	496.616	-0.556358	0.00153749
ENSMUSG00000031224	Magee2	187.929	-0.59167	0.00154233
ENSMUSG00000022860	Chodl	30.4528	-0.872477	0.00157358
ENSMUSG00000036192	Rorb	1946.57	-0.442782	0.00165427
ENSMUSG00000051000	Fam160a1	139.175	-0.702628	0.00167613
ENSMUSG00000046523	Kctd4	414.378	-0.552792	0.00171563
ENSMUSG00000024817	Uhrf2	1265.91	-0.357315	0.00173288
ENSMUSG00000068196	Col8a1	176.49	-0.607522	0.00176591
ENSMUSG00000024862	Klc2	7804.28	-0.322351	0.0017692
ENSMUSG00000032517	Mobp	25967.4	-0.515364	0.00183053
ENSMUSG00000022099	Dmtn	10211.7	-0.422654	0.00190202
ENSMUSG00000002055	Spag5	228.141	-0.559438	0.00191133
ENSMUSG00000023828	Slc22a3	134.193	-0.737466	0.001953
ENSMUSG00000029283	Cdc7	434.215	-0.465997	0.0019658
ENSMUSG00000109130	RP23-16L19.4	57.2445	-0.803882	0.0019771
ENSMUSG00000029334	Prkg2	286.688	-0.543073	0.00198883
ENSMUSG00000071324	Armc2	301.583	-0.592258	0.00199408
ENSMUSG00000035184	Fam124a	1305.77	-0.416936	0.00209621
ENSMUSG00000058454	Dhcr7	2046.2	-0.289385	0.00214836
ENSMUSG00000021495	Fam193b	1951.39	-0.326103	0.00216494
ENSMUSG00000097239	Gm27029	180.258	-0.706469	0.00225133
ENSMUSG00000043241	Upf2	1092.57	-0.437075	0.00228494
ENSMUSG00000044139	Prss53	50.5417	-0.764221	0.00228984
ENSMUSG00000022546	Gpt	367.87	-0.490746	0.00232949
ENSMUSG00000028977	Casz1	392.805	-0.550324	0.00235177
ENSMUSG00000030638	Sh3gl3	1219.6	-0.413986	0.00236753
ENSMUSG00000009292	Trpm2	1115.66	-0.536628	0.00236865
ENSMUSG00000031864	Ints10	1768.82	-0.279805	0.00237064
ENSMUSG00000036356	Csgalnact1	602.069	-0.404235	0.00238267
ENSMUSG00000028266	Lmo4	6406.94	-0.320926	0.00248423
ENSMUSG00000004151	Etv1	2030.86	-0.454712	0.00252604
ENSMUSG00000021573	Tppp	15614.9	-0.516716	0.00261984
ENSMUSG00000028289	Epha7	2227.53	-0.270407	0.00274246
ENSMUSG00000030315	Vgll4	958.79	-0.370862	0.00277244
ENSMUSG00000074607	Tox2	737.488	-0.43376	0.00285094
ENSMUSG00000022075	Rhobtb2	3728.43	-0.355264	0.00288322
ENSMUSG00000052915	Msl1	6059.62	-0.398675	0.00289184
ENSMUSG00000037946	Fgd3	400.555	-0.442683	0.00289844
ENSMUSG00000023277	Twf2	1405.44	-0.450071	0.00298815
ENSMUSG00000050623	Tex40	158.304	-0.589634	0.00304601
ENSMUSG00000034867	Ankrd27	1444.49	-0.28743	0.00316174
ENSMUSG00000085565	Gm15721	167.777	-0.541417	0.00319616
ENSMUSG00000020785	Camkk1	2543.58	-0.33405	0.00324513
ENSMUSG00000043673	Kcns3	149.446	-0.62685	0.00338034
ENSMUSG00000029408	Abcb9	2269.87	-0.437544	0.00339623
ENSMUSG00000035397	Klf16	1374.72	-0.455417	0.00347765
ENSMUSG00000025318	Jph3	8218.08	-0.394218	0.00350596
ENSMUSG00000050379	2006-09-01	2755.75	-0.327183	0.00364036
ENSMUSG00000002771	Grin2d	805.643	-0.596668	0.00366013
ENSMUSG00000041078	Grid1	2031.75	-0.334952	0.00366542
ENSMUSG00000020656	Grhl1	346.769	-0.488141	0.00367679
ENSMUSG00000010044	Zmynd10	66.888	-0.708616	0.00372111
ENSMUSG00000029392	Rilpl1	1143.38	-0.477193	0.00375305
ENSMUSG00000002633	Shh	78.7581	-0.705221	0.0037785
ENSMUSG00000064043	Trerf1	1498.07	-0.529403	0.00378744
ENSMUSG00000035355	Kcnh4	361.139	-0.687391	0.00379567
ENSMUSG00000021057	Akap5	4741.14	-0.378008	0.00385104
ENSMUSG00000055003	Lrtm2	1685.66	-0.413085	0.00386188
ENSMUSG00000029482	Aacs	2885.63	-0.317614	0.00386188
ENSMUSG00000006711	D130043K22Rik	1294.47	-0.385765	0.00389865
ENSMUSG00000002578	Ikzf4	477.532	-0.422143	0.0039245
ENSMUSG00000034563	Ccpg1	2577.31	-0.384595	0.0039245
ENSMUSG00000032586	Traip	339.082	-0.506933	0.00399075
ENSMUSG00000096929	A330023F24Rik	920.575	-0.480829	0.00399877
ENSMUSG00000053216	Btn2a2	27.1926	-0.80872	0.004042
ENSMUSG00000020486	2004-09-01	3044.81	-0.275638	0.00411324
ENSMUSG00000039384	Dusp10	183.756	-0.636641	0.00416101
ENSMUSG00000072572	Slc39a2	141.726	-0.574975	0.00421396
ENSMUSG00000029442	Wdr66	275.233	-0.54856	0.00421396
ENSMUSG00000061981	Flot2	4879.93	-0.257498	0.00421396
ENSMUSG00000070000	Fcho1	2744.54	-0.421362	0.00424888
ENSMUSG00000050240	Hic2	292.068	-0.506658	0.00428556
ENSMUSG00000030279	C2cd5	1943.6	-0.275848	0.00436702
ENSMUSG00000108049	Gm44168	105.452	-0.691785	0.004439
ENSMUSG00000059674	Cdh24	303.729	-0.562129	0.00458094
ENSMUSG00000047604	Frat2	311.286	-0.582156	0.00465088
ENSMUSG00000003273	Car11	2684.59	-0.433913	0.00468314
ENSMUSG00000022687	Boc	799.135	-0.411161	0.00469666
ENSMUSG00000039990	Edrf1	831.902	-0.341198	0.00472957
ENSMUSG00000029560	Snx8	444.522	-0.489531	0.00473088
ENSMUSG00000028785	Hpca	17501.3	-0.407516	0.00475482
ENSMUSG00000019831	Wasf1	9245.39	-0.302636	0.00476765
ENSMUSG00000045969	Ing1	961.738	-0.439184	0.00484429
ENSMUSG00000022262	Dnah5	169.173	-0.551455	0.00488458
ENSMUSG00000036902	Neto2	2429.1	-0.50789	0.0049194
ENSMUSG00000094936	Rbm4	563.219	-0.401114	0.0049194
ENSMUSG00000034949	Zfr2	1882.93	-0.386103	0.0049194
ENSMUSG00000054619	Mettl7a1	413.013	-0.430612	0.00501842
ENSMUSG00000042182	Bend6	3476.14	-0.35607	0.00504402
ENSMUSG00000036097	Fam178a	1452.67	-0.352029	0.00511009
ENSMUSG00000058400	Qrfpr	77.6705	-0.750543	0.00525526
ENSMUSG00000027887	Sypl2	111.775	-0.594416	0.00528424
ENSMUSG00000022515	Anks3	775.822	-0.328382	0.00535731
ENSMUSG00000026235	Epha4	8783.39	-0.241802	0.00535731
ENSMUSG00000026496	Parp1	3180.99	-0.307186	0.00540988
ENSMUSG00000001986	Gria3	5613.46	-0.367386	0.00541734
ENSMUSG00000024617	Camk2a	111468	-0.452802	0.00546069
ENSMUSG00000059187	Fam19a1	1249.53	-0.437917	0.00568346
ENSMUSG00000024847	Aip	1633.5	-0.313415	0.00568346
ENSMUSG00000035934	Pknox2	1866.09	-0.452042	0.00570211
ENSMUSG00000026141	Col19a1	472.194	-0.571812	0.00573105
ENSMUSG00000049327	Setd8	1317.44	-0.490266	0.00577123
ENSMUSG00000104951	Gm43413	43.8327	-0.751374	0.00578198
ENSMUSG00000043346	Gm6741	387.237	-0.445854	0.0057906
ENSMUSG00000063446	Plppr1	647.469	-0.511273	0.00584174
ENSMUSG00000021113	Snapc1	463.607	-0.399194	0.00597874
ENSMUSG00000072875	Gpr27	1458.71	-0.3841	0.00601525
ENSMUSG00000027562	Car2	2768.52	-0.362858	0.00616548
ENSMUSG00000028608	0610037L13Rik	1138.22	-0.330553	0.00617221
ENSMUSG00000030222	Rerg	276.177	-0.457323	0.00624408
ENSMUSG00000027677	Ttc14	3558	-0.335737	0.00626162
ENSMUSG00000051550	Zfp579	643.859	-0.415979	0.00628741
ENSMUSG00000027274	Mkks	952.152	-0.483554	0.00632573
ENSMUSG00000031872	Bean1	554.808	-0.376991	0.00646056
ENSMUSG00000040957	Cables1	859.964	-0.46763	0.0064614
ENSMUSG00000092060	Bend4	549.314	-0.343964	0.00656606
ENSMUSG00000034353	Ramp1	1899.26	-0.379461	0.00661445
ENSMUSG00000070304	Scn2b	7389.98	-0.376621	0.00661445
ENSMUSG00000097971	Gm26917	3849.64	-0.700831	0.00669605
ENSMUSG00000032356	Rasgrf1	7662.74	-0.451486	0.0068367
ENSMUSG00000018548	Trim37	12944.8	-0.303001	0.00684033
ENSMUSG00000010461	Eya4	120.624	-0.626902	0.00684263
ENSMUSG00000015476	Prrt1	6020.99	-0.372706	0.00691414
ENSMUSG00000019102	Aldh3a1	34.814	-0.767385	0.00692378
ENSMUSG00000070601	Vmn2r84	51.9254	-0.762796	0.00694741
ENSMUSG00000002748	Baz1b	3309.41	-0.257695	0.00706099
ENSMUSG00000050830	Vwc2	168.052	-0.574694	0.00707919
ENSMUSG00000039253	Fn3krp	995.561	-0.439114	0.00707919
ENSMUSG00000008658	Rbfox1	9530.25	-0.28191	0.00707919
ENSMUSG00000060771	Tsga10	459.594	-0.446998	0.00711581
ENSMUSG00000070695	Cntnap5a	1222.59	-0.521762	0.00711882
ENSMUSG00000022935	Grik1	365.467	-0.399396	0.00712596
ENSMUSG00000025277	Abhd6	1605.7	-0.307808	0.00716936
ENSMUSG00000089762	Ier5l	482.638	-0.474387	0.00722591
ENSMUSG00000014773	Dll1	222.556	-0.513431	0.00727397
ENSMUSG00000021373	Cap2	5078.87	-0.278762	0.00728348
ENSMUSG00000015202	Cnksr3	668.058	-0.443146	0.00732953
ENSMUSG00000020895	Tmem107	147.381	-0.555219	0.00737061
ENSMUSG00000020019	Ntn4	402.83	-0.392811	0.00739623
ENSMUSG00000027605	Acss2	1957.45	-0.316527	0.00743659
ENSMUSG00000026888	Grb14	680.272	-0.381528	0.00767374
ENSMUSG00000024937	Ehbp1l1	1018.65	-0.53937	0.00770406
ENSMUSG00000052040	Klf13	7498.41	-0.354578	0.00790486
ENSMUSG00000075410	Gm11744	31.5394	-0.744236	0.00803023
ENSMUSG00000041468	Gpr12	560.995	-0.515349	0.00823765
ENSMUSG00000062309	Rpp25	275.722	-0.508212	0.00828754
ENSMUSG00000041220	Elovl6	2957.44	-0.349776	0.00831654
ENSMUSG00000011884	Gltp	2193.18	-0.321649	0.00833138
ENSMUSG00000027584	Oprl1	1520.71	-0.336393	0.00841501
ENSMUSG00000030077	Chl1	5298.98	-0.304264	0.00850755
ENSMUSG00000037169	Mycn	448.339	-0.575507	0.00857326
ENSMUSG00000040712	Camta2	12711.4	-0.339807	0.00872342
ENSMUSG00000105895	Gm42829	242.422	-0.51637	0.00886583
ENSMUSG00000048163	Selplg	975.755	-0.394588	0.008936
ENSMUSG00000022822	Abcc5	5810.72	-0.281388	0.0090542
ENSMUSG00000022639	Dubr	400.056	-0.40675	0.00905813
ENSMUSG00000043872	Zmym1	367.944	-0.65651	0.00921269
ENSMUSG00000069132	Nxph2	49.8741	-0.731893	0.009231
ENSMUSG00000036599	Chst12	566.975	-0.406152	0.009231
ENSMUSG00000025702	2008-03-01	2944.65	-0.253139	0.00963141
ENSMUSG00000033453	Adamts15	331.441	-0.520977	0.00992444
ENSMUSG00000048756	Foxo3	3303.45	-0.35587	0.00993175
ENSMUSG00000028836	Slc30a2	83.8232	-0.69721	0.00993232
ENSMUSG00000048490	Nrip1	1640.79	-0.281521	0.0100936
ENSMUSG00000037653	Kctd8	206.907	-0.538728	0.0100961
ENSMUSG00000021273	Fdft1	2822.81	-0.361347	0.0100961
ENSMUSG00000020083	2010107G23Rik	639.397	-0.463825	0.0102975
ENSMUSG00000021451	Sema4d	3253.55	-0.345129	0.0105321
ENSMUSG00000039419	Cntnap2	3368.84	-0.353094	0.0107706
ENSMUSG00000022525	Hrasls	378.477	-0.550309	0.01089
ENSMUSG00000057637	Prdm2	2169.56	-0.326464	0.010911
ENSMUSG00000029657	Hsph1	8114.8	-0.363209	0.0111892
ENSMUSG00000071073	Lrrc73	1324.15	-0.280683	0.0112668
ENSMUSG00000027386	Fbln7	109.52	-0.578139	0.0113338
ENSMUSG00000007888	Crlf1	188.185	-0.47469	0.0114846
ENSMUSG00000020737	Hn1	2815.45	-0.332054	0.0115098
ENSMUSG00000035781	R3hdm4	9955.82	-0.432055	0.0115286
ENSMUSG00000048481	Mypop	1159.39	-0.366931	0.0115286
ENSMUSG00000041309	Nkx6-2	274.431	-0.464333	0.0116674
ENSMUSG00000025034	Trim8	3330.61	-0.282677	0.0116674
ENSMUSG00000037035	Inhbb	283.793	-0.588182	0.0116839
ENSMUSG00000102729	Gm32444	127.007	-0.554464	0.0116839
ENSMUSG00000030030	1700003E16Rik	800.01	-0.45667	0.0116839
ENSMUSG00000030123	Plxnd1	5721.33	-0.372349	0.0116839
ENSMUSG00000035835	Plppr3	1906.62	-0.349057	0.0118188
ENSMUSG00000050592	Fam78a	177.551	-0.499861	0.0118706
ENSMUSG00000037278	Tmem97	495.392	-0.454291	0.0119906
ENSMUSG00000027221	Chst1	8894.7	-0.252738	0.0122334
ENSMUSG00000026848	Tor1b	1337.11	-0.257646	0.0123063
ENSMUSG00000005958	Ephb3	1372.01	-0.417374	0.0123113
ENSMUSG00000002625	Akap8l	2158.93	-0.331698	0.0123155
ENSMUSG00000034675	Dbn1	9142.66	-0.315473	0.0123646
ENSMUSG00000035105	Egln3	334.682	-0.455228	0.0123762
ENSMUSG00000015134	Aldh1a3	42.9642	-0.729443	0.0124591
ENSMUSG00000015653	Steap2	445.403	-0.468588	0.0125096
ENSMUSG00000029054	Gabrd	1865.61	-0.506158	0.012836
ENSMUSG00000044968	Napepld	371.838	-0.469582	0.0128361
ENSMUSG00000019828	Grm1	1223.04	-0.493267	0.0128851
ENSMUSG00000045613	Chrm2	394.165	-0.414572	0.0131569
ENSMUSG00000049892	Rasd1	325.11	-0.427139	0.0131764
ENSMUSG00000022843	Clcn2	1901.98	-0.332901	0.0134239
ENSMUSG00000026826	Nr4a2	1441.26	-0.472682	0.0135537
ENSMUSG00000034413	Neurl1b	4198.59	-0.275967	0.013638
ENSMUSG00000030376	Slc8a2	17991.9	-0.332202	0.0137726
ENSMUSG00000090659	Zfp493	79	-0.642717	0.0137762
ENSMUSG00000019370	Calm3	60895.5	-0.382289	0.0137762
ENSMUSG00000047067	Dusp28	316.347	-0.417228	0.0138244
ENSMUSG00000051703	Tmem198	2202.32	-0.366532	0.0140509
ENSMUSG00000072966	Gprasp2	2571.73	-0.290968	0.0140761
ENSMUSG00000070730	Rmdn3	1468.09	-0.437774	0.0141313
ENSMUSG00000040972	Igsf21	3015.59	-0.395104	0.0142342
ENSMUSG00000039936	Pik3cd	998.84	-0.362568	0.0142775
ENSMUSG00000035964	Tmem59l	4792.91	-0.271539	0.0142775
ENSMUSG00000032878	Ccdc85a	2381.28	-0.304652	0.0147858
ENSMUSG00000087301	Gm13629	99.6337	-0.617364	0.015106
ENSMUSG00000102796	Gm37711	189.127	-0.565627	0.0151663
ENSMUSG00000049336	Tenm2	3432.34	-0.532355	0.0151663
ENSMUSG00000005357	Slc1a6	228.902	-0.427918	0.0152434
ENSMUSG00000020571	Pdia6	2855.95	-0.418671	0.0153689
ENSMUSG00000042138	Msantd2	259.512	-0.468143	0.0154779
ENSMUSG00000066278	Vps37b	1311.12	-0.24631	0.0154779
ENSMUSG00000055430	Nap1l5	6274.05	-0.369225	0.0155562
ENSMUSG00000024799	Tm7sf2	847.043	-0.342992	0.0158127
ENSMUSG00000036882	Arhgap33	11197.1	-0.424074	0.0158428
ENSMUSG00000097391	Mirg	696.065	-0.352224	0.0158428
ENSMUSG00000029394	Cdk2ap1	2089.57	-0.246575	0.0158428
ENSMUSG00000036501	Fam13b	1364.52	-0.279376	0.0159453
ENSMUSG00000053137	Mapk11	1112.42	-0.447606	0.0160195
ENSMUSG00000004748	Mtfp1	2114.58	-0.35444	0.016056
ENSMUSG00000020926	Adam11	5715.19	-0.314704	0.0162001
ENSMUSG00000000308	Ckmt1	6351.94	-0.338634	0.0162083
ENSMUSG00000004934	Pias4	874.212	-0.292582	0.0162083
ENSMUSG00000041609	Ccdc64	1795.38	-0.271122	0.0162083
ENSMUSG00000030322	Mbd4	264.732	-0.442353	0.0162405
ENSMUSG00000078816	Prkcg	14442	-0.4293	0.016324
ENSMUSG00000035011	Zbtb7a	3241.12	-0.357732	0.0169163
ENSMUSG00000025137	Pcyt2	3026.22	-0.268709	0.016979
ENSMUSG00000054889	Dsp	288.45	-0.657837	0.0171725
ENSMUSG00000044068	Zrsr1	1301.8	-0.241823	0.0171725
ENSMUSG00000036306	Lzts1	3712.91	-0.242667	0.0173439
ENSMUSG00000104807	Gm42865	27.6004	-0.703603	0.017354
ENSMUSG00000036151	Tm6sf2	32.6085	-0.699087	0.0176239
ENSMUSG00000008305	Tle1	1197.52	-0.304746	0.0177392
ENSMUSG00000049191	Rgag4	640.973	-0.338867	0.0177597
ENSMUSG00000026603	Smyd2	1976.77	-0.405509	0.0179312
ENSMUSG00000000056	Narf	2509.13	-0.253743	0.0179312
ENSMUSG00000019806	Aig1	1349.09	-0.364603	0.0179904
ENSMUSG00000043843	Tmem145	1953.99	-0.322794	0.0180882
ENSMUSG00000023827	Agpat4	2176.07	-0.409662	0.018246
ENSMUSG00000032060	Cryab	1448.99	-0.369287	0.018246
ENSMUSG00000075467	Dnlz	1232.22	-0.352207	0.018246
ENSMUSG00000084904	Gm14827	136.644	-0.544241	0.0183025
ENSMUSG00000026034	Clk1	2609.34	-0.397137	0.0184027
ENSMUSG00000040250	Asun	742.558	-0.368892	0.0184027
ENSMUSG00000006021	Kptn	756.872	-0.333274	0.0184428
ENSMUSG00000075707	Dio3	32.3077	-0.702711	0.0184492
ENSMUSG00000034673	Pbx2	1260.65	-0.348229	0.0184632
ENSMUSG00000001334	Fndc5	3109.79	-0.279861	0.0188232
ENSMUSG00000030872	Gga2	1151.06	-0.309308	0.0189096
ENSMUSG00000079654	Prrt4	154.604	-0.464959	0.0190346
ENSMUSG00000046691	Chtf8	1886.49	-0.318239	0.0192344
ENSMUSG00000024430	Cabyr	352.334	-0.408161	0.0193675
ENSMUSG00000022389	Tef	9921.61	-0.324758	0.0196123
ENSMUSG00000025991	Cps1	25.0526	-0.696409	0.0197293
ENSMUSG00000043065	Spice1	287.003	-0.451751	0.0198446
ENSMUSG00000022587	Ly6e	6320.91	-0.302756	0.0198446
ENSMUSG00000031962	Cdh15	88.6468	-0.676458	0.0198789
ENSMUSG00000058833	2810428I15Rik	946.304	-0.329775	0.019887
ENSMUSG00000055723	Rras2	1066.82	-0.427761	0.0198947
ENSMUSG00000098022	Zfp82	101.19	-0.586147	0.0199537
ENSMUSG00000025209	Peo1	498.566	-0.41731	0.0203448
ENSMUSG00000021692	Dimt1	318.171	-0.439999	0.0203783
ENSMUSG00000027209	Fam227b	35.1353	-0.692794	0.0209093
ENSMUSG00000063065	Mapk3	5322.65	-0.38654	0.0209153
ENSMUSG00000040836	Gpr161	873.42	-0.38272	0.0209264
ENSMUSG00000041757	Plekha6	2648.73	-0.362679	0.0209264
ENSMUSG00000015087	Rabl6	4370.21	-0.230247	0.0209264
ENSMUSG00000020411	Nipal4	374.278	-0.397804	0.0209611
ENSMUSG00000061080	Lsamp	10373.5	-0.293714	0.0212412
ENSMUSG00000030554	Synm	1894.06	-0.403419	0.0214075
ENSMUSG00000078137	Ankrd63	784.751	-0.550952	0.0215012
ENSMUSG00000024472	Dcp2	2157.53	-0.320142	0.0216159
ENSMUSG00000028661	Epha8	494.876	-0.469068	0.0219444
ENSMUSG00000010066	Cacna2d2	1421.51	-0.453148	0.0219444
ENSMUSG00000092558	Med20	624.489	-0.32109	0.0220068
ENSMUSG00000024962	Vegfb	1318.76	-0.257162	0.0222707
ENSMUSG00000028278	Rragd	3439.96	-0.237174	0.0223181
ENSMUSG00000053286	Trmt1l	747.323	-0.324704	0.022522
ENSMUSG00000104148	Pcdha2	368.319	-0.393952	0.0228056
ENSMUSG00000033862	Cdk10	1180.09	-0.317126	0.0228056
ENSMUSG00000037824	Tspan14	1796.74	-0.267334	0.0232103
ENSMUSG00000059714	Flot1	3324.06	-0.386353	0.0232559
ENSMUSG00000003345	Csnk1g2	4729.26	-0.279468	0.0232559
ENSMUSG00000038141	Tmem181a	11763.5	-0.321643	0.023487
ENSMUSG00000026504	Sdccag8	945.162	-0.396533	0.0235684
ENSMUSG00000031217	Efnb1	357.5	-0.453986	0.0238285
ENSMUSG00000000223	Drp2	3494.09	-0.269942	0.0241203
ENSMUSG00000008604	Ubqln4	3689.44	-0.247148	0.0245009
ENSMUSG00000045464	2810002D19Rik	56.9188	-0.647929	0.0251861
ENSMUSG00000090061	Nwd2	2189.11	-0.355691	0.025232
ENSMUSG00000007610	Gtpbp3	705.711	-0.286715	0.0253865
ENSMUSG00000029106	Add1	13687.7	-0.181357	0.0255829
ENSMUSG00000104443	4932442E05Rik	38.4167	-0.648956	0.0262766
ENSMUSG00000019916	P4ha1	1518.07	-0.374231	0.0265672
ENSMUSG00000001128	Cfp	205.959	-0.456371	0.0266538
ENSMUSG00000073877	Gm13306	251.509	-0.476203	0.0267592
ENSMUSG00000039913	Pak7	1339.65	-0.430982	0.0268005
ENSMUSG00000025402	Nab2	1134.28	-0.337557	0.0268005
ENSMUSG00000004933	Matk	6033.56	-0.295112	0.027044
ENSMUSG00000018001	Cyth3	1528.73	-0.255926	0.027235
ENSMUSG00000034617	Mtrr	359.881	-0.341144	0.0275012
ENSMUSG00000042462	Dctpp1	333.595	-0.396188	0.0278041
ENSMUSG00000047603	Zfp235	483.529	-0.303738	0.0280322
ENSMUSG00000031374	Zfp92	86.0647	-0.553354	0.0282131
ENSMUSG00000024165	Hn1l	230.891	-0.468872	0.0282192
ENSMUSG00000093910	Zfp853	275.973	-0.509479	0.0288215
ENSMUSG00000002058	Unc119	596.211	-0.374703	0.0288215
ENSMUSG00000038069	Cdkn2aip	378.795	-0.327998	0.0288215
ENSMUSG00000055717	Slain1	1517.93	-0.315476	0.0288623
ENSMUSG00000026181	Ppm1f	2029.82	-0.261209	0.029121
ENSMUSG00000005986	Ankrd13d	1933.08	-0.365176	0.0293269
ENSMUSG00000029673	Auts2	2612.75	-0.280238	0.0298698
ENSMUSG00000109378	U2af1l4	157.607	-0.455983	0.0300542
ENSMUSG00000037306	Man1c1	1669.07	-0.2677	0.0302953
ENSMUSG00000021951	N6amt2	528.185	-0.411228	0.0303738
ENSMUSG00000029622	Arpc1b	1278.61	-0.243303	0.0307186
ENSMUSG00000068747	Sort1	15678.8	-0.263856	0.0308373
ENSMUSG00000041957	Pkp2	213.5	-0.535078	0.0309268
ENSMUSG00000037593	BC030499	113.052	-0.65662	0.0309879
ENSMUSG00000039037	St6galnac5	3098.53	-0.379931	0.0310829
ENSMUSG00000025175	Fn3k	516.826	-0.410278	0.0316037
ENSMUSG00000028034	Fubp1	2773.71	-0.232642	0.0316037
ENSMUSG00000043822	Adamtsl5	111.792	-0.629873	0.0317436
ENSMUSG00000090077	Lime1	695.38	-0.373354	0.0317436
ENSMUSG00000025856	Pdgfa	1478.96	-0.225907	0.0318433
ENSMUSG00000021087	Rtn1	34678.8	-0.218318	0.0325661
ENSMUSG00000019433	Gipc1	2627.1	-0.357903	0.032603
ENSMUSG00000051906	Cd209f	11.0854	-0.62287	0.0326854
ENSMUSG00000052353	Cemip	2146.55	-0.377854	0.0327864
ENSMUSG00000031539	Ap3m2	3859.77	-0.300765	0.0331077
ENSMUSG00000028914	Casp9	735.526	-0.281111	0.0331267
ENSMUSG00000024867	Pip5k1b	476.923	-0.349495	0.0333638
ENSMUSG00000032038	St3gal4	665.253	-0.342297	0.0333843
ENSMUSG00000059891	Tsks	18.9188	-0.653738	0.0333927
ENSMUSG00000025316	Banp	1001.23	-0.386407	0.033548
ENSMUSG00000097248	Gm2694	80.2406	-0.6254	0.0337787
ENSMUSG00000038128	Camk4	12318.4	-0.239137	0.0337787
ENSMUSG00000076355	Gm27509	8.97226	-0.551775	0.0340293
ENSMUSG00000050121	Opalin	444.051	-0.521556	0.0343418
ENSMUSG00000068551	Zfp467	507.944	-0.389164	0.0344526
ENSMUSG00000021219	Rgs6	2400.57	-0.328666	0.0344526
ENSMUSG00000031778	Cx3cl1	32400.5	-0.212847	0.0344738
ENSMUSG00000007440	Pcdha11	279.575	-0.380953	0.0347996
ENSMUSG00000008435	Rdh13	962.789	-0.31371	0.0350983
ENSMUSG00000102413	Gm36937	52.2354	-0.633339	0.0352171
ENSMUSG00000042215	Bag2	294.747	-0.360156	0.0353454
ENSMUSG00000040479	Dgkz	15915	-0.29438	0.0353536
ENSMUSG00000032171	Pin1	2423.49	-0.343254	0.0354171
ENSMUSG00000027751	Supt20	862.846	-0.278836	0.0354343
ENSMUSG00000034021	Pds5b	3031.61	-0.308588	0.0361127
ENSMUSG00000043020	Wdr63	29.5639	-0.632888	0.0361366
ENSMUSG00000022120	Rnf219	369.09	-0.349328	0.0361366
ENSMUSG00000058153	Sez6l	7818.18	-0.322305	0.0365302
ENSMUSG00000011427	Zfp790	428.958	-0.349001	0.0365597
ENSMUSG00000028339	Col15a1	272.096	-0.505901	0.0367509
ENSMUSG00000037126	Psd	16827.4	-0.328428	0.0368694
ENSMUSG00000029120	Ppp2r2c	26069.2	-0.220582	0.0369389
ENSMUSG00000096780	Tmem181b-ps	7045.77	-0.246473	0.0370135
ENSMUSG00000044715	Gskip	590.677	-0.353567	0.0371238
ENSMUSG00000056966	Gjc3	1629.4	-0.299297	0.0375601
ENSMUSG00000086606	Gm13205	220.007	-0.581415	0.0376184
ENSMUSG00000001065	Zfp276	793.595	-0.298143	0.0379612
ENSMUSG00000036218	Pdzrn4	241.798	-0.456362	0.0380994
ENSMUSG00000033557	Fam20b	3092.98	-0.195313	0.0380994
ENSMUSG00000028790	Khdrbs1	2979.73	-0.290265	0.0382329
ENSMUSG00000022425	Enpp2	8212.83	-0.478425	0.0391475
ENSMUSG00000039634	Zfp189	249.958	-0.465754	0.0391475
ENSMUSG00000026198	Abcb6	989.483	-0.248178	0.0391475
ENSMUSG00000036078	Sigmar1	1438.65	-0.244734	0.0394352
ENSMUSG00000026697	Myoc	151.302	-0.589017	0.0405044
ENSMUSG00000038760	Trhr	63.6197	-0.624258	0.0408148
ENSMUSG00000029712	Actl6b	2302.36	-0.239476	0.0408148
ENSMUSG00000026482	Rgl1	3296.01	-0.246314	0.0410211
ENSMUSG00000028443	Nudt2	290.751	-0.384645	0.0413134
ENSMUSG00000015461	Atf6b	2660.85	-0.342576	0.0413291
ENSMUSG00000035107	Dcbld2	1733.05	-0.225	0.0416758
ENSMUSG00000074733	Zfp950	933.201	-0.420338	0.041682
ENSMUSG00000007850	Hnrnph1	4747.52	-0.43138	0.0418598
ENSMUSG00000069094	Pde7a	1015.22	-0.32235	0.0423362
ENSMUSG00000017724	Etv4	435.742	-0.428127	0.0424251
ENSMUSG00000025875	Tspan17	785.607	-0.369184	0.0428347
ENSMUSG00000020513	Tubd1	198.893	-0.469999	0.0429092
ENSMUSG00000103695	A830029E22Rik	42.8351	-0.600118	0.043084
ENSMUSG00000028550	Atg4c	1044.18	-0.366956	0.0431907
ENSMUSG00000021647	Cartpt	227.418	-0.539696	0.0433866
ENSMUSG00000074283	Zfp109	116.461	-0.448375	0.0433866
ENSMUSG00000038738	Shank1	29352	-0.36919	0.0435122
ENSMUSG00000022041	Chrna2	28.5485	-0.633137	0.0439868
ENSMUSG00000012296	Tjap1	763.53	-0.332105	0.0440031
ENSMUSG00000001156	Mxd1	894.876	-0.286083	0.0441763
ENSMUSG00000070583	Fv1	100.914	-0.502852	0.0443824
ENSMUSG00000093661	Eif4e3	394.925	-0.354253	0.0444347
ENSMUSG00000017132	Cyth1	2619.76	-0.315658	0.0446217
ENSMUSG00000010080	Epn3	46.0666	-0.600434	0.0448938
ENSMUSG00000035851	Ythdc1	1822.44	-0.282373	0.0449041
ENSMUSG00000050357	Rltpr	1772.17	-0.429099	0.0450426
ENSMUSG00000075316	Scn9a	73.2345	-0.557461	0.0453224
ENSMUSG00000040007	Bahd1	1357.42	-0.292361	0.0453224
ENSMUSG00000045414	1190002N15Rik	1214.77	-0.505666	0.0457944
ENSMUSG00000040136	Abcc8	1159.35	-0.427367	0.0458749
ENSMUSG00000035597	Prpf39	1172.61	-0.254288	0.046087
ENSMUSG00000056832	Ttc26	261.031	-0.41582	0.0461719
ENSMUSG00000027804	Ppid	1612.54	-0.352965	0.0462678
ENSMUSG00000083012	Fam220a	1259.74	-0.289134	0.0464622
ENSMUSG00000007021	Syngr3	6703.44	-0.22932	0.0471697
ENSMUSG00000035885	Cox8a	13176.3	-0.164501	0.04736
ENSMUSG00000023050	Map3k12	3525.62	-0.243124	0.0476501
ENSMUSG00000033066	Gas7	24358.1	-0.208849	0.047677
ENSMUSG00000079260	Tmppe	590.286	-0.305188	0.0477694
ENSMUSG00000024136	Dnase1l2	88.8791	-0.541399	0.0478056
ENSMUSG00000038180	Spag4	98.2729	-0.476287	0.0478056
ENSMUSG00000103949	Gm38226	406.403	-0.402149	0.0479391
ENSMUSG00000006218	Fam131c	125.137	-0.51773	0.0483126
ENSMUSG00000035235	Trim13	217.047	-0.435154	0.0486442
ENSMUSG00000044646	Zbtb7c	178.568	-0.493384	0.049089
ENSMUSG00000031060	Rbm10	1612.5	-0.249142	0.049128
ENSMUSG00000060657	Marf1	3634.21	-0.392932	0.0495921
ENSMUSG00000025135	Anapc11	1514.51	-0.268468	0.0497086
ENSMUSG00000045912	C2cd4c	584.447	-0.293544	0.0497672
